# Supplementary material for: Water reuse and growth inhibition mechanisms for cultivation of microalga Euglena gracilis
Source: Biotechnol Biofuels. 2021 Jun 5;14:132. doi: 10.1186/s13068-021-01980-4 (PMC8180174; doi:10.1186/s13068-021-01980-4)
Supplement: Supplementary file 2 — Additional file 2. The data of statistical analysis results, different metabolites, and pathway analysis from the group EEG and IEG. [file 13068_2021_1980_MOESM2_ESM.xls]

## Sheet: file explanation
Header name	Description
id	The unique data number of the substance in this qualitative analysis
MS2 name	The name of the substance obtained by the qualitative matching analysis of the secondary mass spectrum
MS2 score	Scoring for secondary matching, the value is [0, 1], the larger the better
MS1 name	The name of the first-level fragment ion matching, refer to the HMDB database or the KEGG database
MS1 ppm	The accuracy of the first level matching, the value is (-25, 25), the closer to 0 the better
rt	Chromatographic retention time of the substance
mz	Mass-to-charge ratio of characteristic ions
SuperClass	Classification information of the substance in the HMDB database
type	Matching modes, including MS2 forward/reverse, first-level average molecular weight/monoisotopic molecular weight matching and no matching, etc.
MEAN OO	The mean value of the relative quantitative value of an experimental group in the comparison of the substance
MEAN XX	The relative quantitative value of the substance in another experimental group within the comparison
VIP	The importance of the variable projection obtained by the OPLS-DA model of the substance in the group of comparisons
P-VALUE	The P value obtained by the t test of the substance in the comparison of the group, P value = the probability that the hypothesis is correct but rejected = the number of negative results/the total number of results, which is a test probability of the sample data
Q-VALUE	The hypothesis test statistic (P value) is the result after the multiple hypothesis test is corrected. The Q value = the probability of being rejected but correct = the number of false positive results/the number of presumed positive results, which is an inference from the statistical test A kind of test probability, re-statistic of P value
FOLD CHANGE	The multiple relationship between the substance in the group and the two experiments
LOG_FOLDCHANGE	FOLD CHANGE takes the base 2 logarithm
	The screening conditions for differential metabolites are VIP > 1 and P-value < 0.05

## Sheet: Statistical Analysis Results
id	MS2 name	MS2 score	MS1 name	MS1 ppm	rt	mz	SuperClass	type	MEAN IEG	MEAN EEG	VIP	P-VALUE	Q-VALUE	FOLD CHANGE	LOG_FOLDCHANGE
3	Glyoxylic acid	1			64.039	72.9923	Organic acids and derivatives	forward	0.39442	0.529212	1.08433	0.0127867	0.00652482	0.745297	-0.424113
4	Isobutyric acid	1			690.394	87.0445	Organic acids and derivatives	forward	0.388297	0.383374	2.2854e-05	0.943871	0.171332	1.01284	0.0184085
6	Propionic acid	1			25.3367	73.0288	Organic acids and derivatives	forward	1.67374	0.965774	0.923981	0.0766987	0.022981	1.73306	0.793322
7	Pyruvic acid	1			292.01	87.0082	Organic acids and derivatives	forward	0.355209	0.266093	1.14121	0.0431113	0.0147024	1.3349	0.416737
8	Palmitic acid	0.999974			38.1178	255.233	Lipids and lipid-like molecules	forward	10.3208	52.2719	1.19288	0.00125479	0.00170738	0.197445	-2.34048
9	Mesaconic acid	0.99991			447.704	129.019	Lipids and lipid-like molecules	forward	0.880026	4.55877	1.18655	0.0347022	0.0125285	0.19304	-2.37303
11	Gamma-Linolenic acid	0.999848			41.0526	277.217	Lipids and lipid-like molecules	forward	207.67	0.341808	1.21412	0.0136094	0.00678112	607.562	9.24689
12	Alpha-Linolenic acid	0.999604			85.1963	277.217	Lipids and lipid-like molecules	forward	7.00901	0.121962	1.20726	0.00372739	0.0031895	57.4689	5.84471
14	Adenine	0.999039			257.559	134.047	Organoheterocyclic compounds	forward	8.14944	8.82152	0.137378	0.876867	0.161129	0.923814	-0.114326
15	Sarcosine	0.998171			364.651	88.0397	Organic acids and derivatives	forward	3.45547	0.200845	1.21511	0.00368794	0.00317256	17.2046	4.10473
16	16-Methylheptadecanoic acid	0.998022			37.6626	283.264	Lipids and lipid-like molecules	forward	0.165506	46.9848	1.20109	0.0681612	0.0209613	0.00352253	-8.14917
17	Ginsenoside B2	0.99774			177.929	945.537	Lipids and lipid-like molecules	forward	28.5828	0.150099	1.20195	0.0180073	0.00801068	190.427	7.57309
18	Itaconic acid	0.997207			60.51	129.019	Lipids and lipid-like molecules	forward	0.0305566	12.8053	1.09635	3.01252e-07	3.33772e-05	0.00238625	-8.71104
19	3-Hydroxyglutaric acid	0.99674			47.7649	147.029	Organic acids and derivatives	forward	0.241255	0.369517	1.04872	0.0333387	0.0121702	0.652894	-0.61508
20	Fumaric acid	0.99502			49.5168	115.003	Organic acids and derivatives	forward	0.00979214	7.93315	1.12783	0.00196639	0.00225343	0.00123433	-9.66206
21	Succinic acid	0.994232			397.634	117.019	Organic acids and derivatives	forward	24.8038	37.2194	1.0852	0.0158137	0.00741188	0.666422	-0.585492
22	Benzoic acid	0.993523			30.9096	121.029	Benzenoids	forward	0.595887	3.68774	1.21243	0.00558376	0.00394923	0.161586	-2.62963
23	2,3-Dihydroxybutanedioic acid	0.993436			29.8429	149.009	Organic oxygen compounds	forward	0.102027	0.85531	1.20369	0.0212954	0.0089497	0.119286	-3.0675
24	Arachidonic acid	0.992496			213.134	303.233	Lipids and lipid-like molecules	forward	0.149208	0.00011028	1.2165	0.00110476	0.00158415	1353	10.4019
27	Isopalmitic acid	0.988208			301.534	255.233	Lipids and lipid-like molecules	forward	0.0698593	0.0794435	0.907996	0.0829121	0.0244416	0.879359	-0.185476
28	Quinic acid	0.988065			96.3739	191.056	Organic oxygen compounds	forward	0.0776667	0.25858	1.20184	0.000196621	0.000557755	0.300359	-1.73524
31	Heptanoic acid	0.98702			236.338	129.092	Lipids and lipid-like molecules	forward	0.202401	0.0803689	1.17746	0.000735396	0.00122917	2.5184	1.33251
32	Hydrogen phosphate	0.986813			182.911	96.9692	Homogeneous non-metal compounds	forward	0.466259	0.112366	0.954043	0.116686	0.0319322	4.14946	2.05292
33	2-Ethyl-2-Hydroxybutyric acid	0.986672			126.168	131.071	Lipids and lipid-like molecules	forward	1.66338	0.565915	1.18801	0.000859159	0.00135905	2.93927	1.55546
34	Hypoxanthine	0.986638			177.873	135.031	Organoheterocyclic compounds	forward	11.7518	20.5631	1.12998	0.00398644	0.00330658	0.5715	-0.807174
36	Terephthalic acid	0.986235			370.441	165.019	Benzenoids	forward	2.55822	3.07528	0.719394	0.228598	0.0557059	0.831868	-0.265574
37	Glutaric acid	0.986176			394.628	131.034	Organic acids and derivatives	forward	0.623607	0.325695	1.17274	0.00125407	0.00170679	1.91469	0.937115
38	D-Alanine	0.986015			385.81	88.0397	Organic acids and derivatives	forward	0.809722	0.471546	1.18054	0.00222432	0.002426	1.71716	0.780028
39	L-Proline	0.985325			330.783	114.055	Organic acids and derivatives	forward	0.847016	1.61116	1.05704	0.00866563	0.00512072	0.525717	-0.927641
42	3,4-Dihydroxybenzaldehyde	0.978299			185.966	137.024	Benzenoids	forward	0.298859	0.61272	1.1831	0.00252561	0.00260762	0.487758	-1.03576
43	2-Ketobutyric acid	0.977882			90.4703	101.024	Organic acids and derivatives	forward	0.256862	0.935342	1.12238	0.00260815	0.00265416	0.274618	-1.8645
45	Indole-3-carboxylic acid	0.976876			75.1264	160.04	Organoheterocyclic compounds	forward	0.0473569	0.454585	1.19255	0.00167995	0.00204006	0.104176	-3.2629
47	Uridine	0.975842			166.832	243.063	Nucleosides, nucleotides, and analogues	forward	3.82226	2.71818	1.08448	0.076603	0.0229584	1.40618	0.491781
48	N-Acetyl-L-phenylalanine	0.974702			200.243	206.082	Organic acids and derivatives	forward	0.000101486	0.0331162	1.21502	0.0178352	0.00796165	0.00306454	-8.35011
49	Ketoleucine	0.972798			29.7684	129.055	Organic acids and derivatives	forward	0.117659	0.325487	1.16634	0.00437453	0.00348232	0.361485	-1.46799
52	Rosmarinic acid	0.968239			174.716	359.076	Phenylpropanoids and polyketides	forward	0.000850809	0.0630103	1.12756	0.00801291	0.00486384	0.0135027	-6.21061
53	Ethyl glucuronide	0.967703			91.6558	221.067	Organic oxygen compounds	forward	0.00156218	1.5212	1.16229	0.0258136	0.01023	0.00102694	-9.92744
54	5'-Methylthioadenosine	0.96722			87.4591	296.082	Nucleosides, nucleotides, and analogues	forward	0.274375	0.228596	0.996102	0.0578839	0.0184317	1.20026	0.263351
57	Inosine	0.964834			231.672	267.074	Nucleosides, nucleotides, and analogues	forward	0.0134816	0.0220775	0.856777	0.090939	0.026276	0.610647	-0.711589
58	Guanosine	0.963653			281.501	282.084	Nucleosides, nucleotides, and analogues	forward	0.0251906	0.00859921	1.12292	0.00178137	0.00211846	2.9294	1.55061
59	4-Dodecylbenzenesulfonic Acid	0.963445			27.0992	325.185	Benzenoids	forward	14.6093	22.9623	0.967007	0.0736885	0.0222692	0.63623	-0.65238
60	Xanthine	0.961652			225.338	151.026	Organoheterocyclic compounds	forward	0.0406979	0.111107	0.849679	0.183966	0.0467496	0.366296	-1.44892
62	Uracil	0.957933			77.8207	111.019	Organoheterocyclic compounds	forward	8.34857	51.7357	1.21233	0.00516934	0.00380141	0.16137	-2.63156
66	2-Methylglutaric acid	0.955834			73.7069	145.05	Lipids and lipid-like molecules	forward	0.0316673	0.00011028	1.20616	0.0717605	0.0218181	287.155	8.16569
67	Cyclic AMP	0.952514			282.473	328.046	Nucleosides, nucleotides, and analogues	forward	0.22783	0.000789069	1.15856	0.0871782	0.0254257	288.732	8.17359
68	Petroselinic acid	0.951431			128.675	281.249	Lipids and lipid-like molecules	forward	0.0937925	0.0857665	0.338895	0.619882	0.119552	1.09358	0.129058
71	D-Xylitol	0.949255			248.628	151.061	Organic oxygen compounds	forward	0.346931	2.91546	1.21421	1.09394e-05	0.000142075	0.118997	-3.071
73	Adenosine monophosphate	0.945547			444.606	346.056	Nucleosides, nucleotides, and analogues	forward	2.01569	0.34721	1.21229	0.00636507	0.00422863	5.8054	2.5374
74	7-Methyladenine	0.944391			165.133	148.062	Organoheterocyclic compounds	forward	0.0482007	0.811209	1.21355	1.37149e-05	0.000157543	0.0594183	-4.07295
76	Sorbitol	0.941088			349.827	181.071	Organic oxygen compounds	forward	0.237801	0.21855	0.395024	0.867395	0.159666	1.08808	0.121788
77	L-Phenylalanine	0.938158			277.656	164.071	Organic acids and derivatives	forward	1.55971	0.742524	1.15074	0.0409988	0.0141253	2.10056	1.07077
82	Guanine	0.925147			246.202	150.042	Organoheterocyclic compounds	forward	0.240848	0.554141	1.18892	0.00245277	0.00256551	0.434634	-1.20213
87	3-Hydroxybutyric acid	0.911742			250.551	103.039	Organic acids and derivatives	forward	0.096244	0.187937	1.01462	0.160682	0.041767	0.512107	-0.965484
88	3-Hydroxyanthranilic acid	0.910959			32.2471	152.035	Benzenoids	forward	0.175711	1.19701	1.21177	7.59958e-05	0.000376874	0.146792	-2.76816
89	N-Acetylglutamic acid	0.90978			398.005	188.056	Organic acids and derivatives	forward	0.0163577	0.332905	1.20974	0.00743156	0.00464923	0.0491363	-4.34707
90	Azelaic acid	0.905408			357.014	187.098	Lipids and lipid-like molecules	forward	0.0301945	0.0583858	1.18772	0.000761964	0.00125659	0.517155	-0.95133
92	Cholesterol sulfate	0.898683			24.4003	465.306	Lipids and lipid-like molecules	forward	0.0134304	0.098246	1.11802	8.51369e-05	0.00039001	0.136701	-2.8709
94	Cytidine	0.879113			256.674	242.078	Nucleosides, nucleotides, and analogues	forward	0.0437743	0.0733068	1.18339	0.00075843	0.00125299	0.597139	-0.743862
95	Thymidine	0.872548			87.6608	241.083	Nucleosides, nucleotides, and analogues	forward	0.116643	0.00011028	1.21622	0.00103104	0.00152114	1057.71	10.0467
96	myo-Inositol	0.871372			407.704	179.056	Organic oxygen compounds	forward	0.136941	0.112063	1.08367	0.0172324	0.0077939	1.222	0.289245
99	(Â±)-2-(1-Methylpropyl)-4,6-dinitrophenol	0.866687			22.5494	239.067	Benzenoids	forward	0.041462	0.0857925	0.906229	0.110246	0.0304519	0.483283	-1.04906
100	Cis-zeatin	0.865666			105.663	218.105	Organoheterocyclic compounds	forward	0.36581	6.08148	1.21217	6.85479e-06	0.000110212	0.0601515	-4.05526
102	Taurine	0.860056			314.331	124.007	Organic acids and derivatives	forward	0.828687	0.415416	1.15595	0.00807433	0.00488577	1.99484	0.996271
103	2,3-Dinor-6-keto-prostaglandin F1 a	0.859886			101.146	325.202	Lipids and lipid-like molecules	forward	0.0731503	0.42801	1.13121	8.39586e-05	0.00038843	0.170908	-2.54871
104	2-Methylguanosine	0.859705			214.896	296.1	Nucleosides, nucleotides, and analogues	forward	0.0424957	0.0372711	0.35952	0.713992	0.135247	1.14018	0.189258
105	15-Keto-prostaglandin E2	0.859469			32.6278	349.202	Lipids and lipid-like molecules	forward	0.0723567	0.0201305	1.10835	0.00427725	0.00343961	3.59439	1.84575
106	3-Methoxyanthranilate	0.853767			36.0138	166.051	Benzenoids	forward	0.0740221	0.873227	1.16133	0.000707314	0.00120202	0.0847684	-3.56033
109	Pyridoxal	0.850614			83.1385	166.051	Organoheterocyclic compounds	forward	0.646761	3.16646	1.20551	0.000287035	0.000689974	0.204254	-2.29156
111	Riboflavin	0.844975			231.699	375.132	Organoheterocyclic compounds	forward	0.00909925	0.0145299	0.0840049	0.481674	0.0966912	0.626241	-0.67521
112	2'-O-Methyladenosine	0.842732			94.556	280.105	Nucleosides, nucleotides, and analogues	forward	0.103473	2.21256	1.2043	6.41732e-06	0.000105876	0.0467663	-4.41839
113	N-Acetyl-L-alanine	0.838181			301.782	130.05	Organic acids and derivatives	forward	0.466739	0.136646	1.20419	0.000466447	0.000945902	3.41567	1.77217
114	L-Isoleucine	0.837347			312.776	130.087	Organic acids and derivatives	forward	0.401075	0.163642	1.18578	0.00145076	0.00186061	2.45093	1.29333
116	L-Arginine	0.828646			537.372	173.104	Organic acids and derivatives	forward	4.81353	0.479496	1.21514	0.00190071	0.00220666	10.0387	3.32751
120	Ochratoxin A	0.818548			89.8924	402.072	Phenylpropanoids and polyketides	forward	0.0578569	0.609323	1.21204	7.43638e-07	4.41117e-05	0.0949528	-3.39665
121	Salicyluric acid	0.814733			77.1206	194.046	Benzenoids	forward	0.00243031	0.0623295	1.05383	3.36115e-06	7.7392e-05	0.0389913	-4.6807
122	2-Oxovaleric acid	0.812305			69.7015	115.039	Organic acids and derivatives	forward	3.92384	1.39382	1.20784	1.16099e-05	0.00014617	2.81517	1.49322
123	gamma-Aminobutyric acid	0.812233			392.971	102.055	Organic acids and derivatives	forward	2.22362	0.937511	1.20464	0.000105166	0.000431428	2.37183	1.246
124	benzene-1,2,4-triol	0.807233			161.898	125.024	Benzenoids	forward	0.0943041	1.32297	1.21354	0.00428069	0.00344113	0.0712824	-3.81031
126	3-Nitrotyrosine	0.801217			202.062	225.052	Organic acids and derivatives	forward	0.0451909	0.0065457	1.13373	0.0914318	0.0263862	6.9039	2.78741
127	N2,N2-Dimethylguanosine	0.798012			206.719	310.116	Nucleosides, nucleotides, and analogues	forward	0.000101486	0.00432649	0.561177	0.421803	0.0872777	0.0234569	-5.41384
128	4-Pyridoxic acid	0.794216			214.755	182.046	Organoheterocyclic compounds	forward	0.0315978	0.179963	1.13846	0.0116558	0.00616975	0.17558	-2.5098
130	Ethyl dodecanoate	0.786928			218.37	227.202	Lipids and lipid-like molecules	forward	0.138239	0.00574501	1.18143	9.89902e-05	0.000419185	24.0624	4.58871
131	Adrenochrome	0.784859			81.4693	178.051	Organoheterocyclic compounds	forward	0.0610032	0.0200462	0.962684	0.00964196	0.00548628	3.04313	1.60556
133	LysoPE(18:1(9Z)/0:0)	0.779632			215.669	478.294	Lipids and lipid-like molecules	forward	0.246137	0.00230052	1.19876	0.000680678	0.00117749	106.992	6.74136
136	L-Lactic acid	0.762276			69.4065	89.0237	Organic acids and derivatives	forward	4.27139	1.18517	1.19327	0.020483	0.0087122	3.60404	1.84961
137	Formylanthranilic acid	0.759387			58.7599	164.035	Benzenoids	forward	0.0961355	0.193635	1.1548	0.00653268	0.00429114	0.496477	-1.0102
138	N4-Acetylcytidine	0.757705			159.08	284.089	Nucleosides, nucleotides, and analogues	forward	0.00375255	0.0552468	1.14993	0.00403037	0.00332721	0.0679233	-3.87995
139	D-Xylose	0.757589			65.0686	149.045	Organic oxygen compounds	forward	1.38102	0.45495	1.193	0.000373821	0.00082096	3.03554	1.60195
140	Imidazoleacetic acid	0.756684			46.0632	125.035	Organoheterocyclic compounds	forward	0.477817	20.097	1.21308	0.00314698	0.00292846	0.0237755	-5.39438
141	2-Phenylpropionate	0.753252			83.4814	149.06	Phenylpropanoids and polyketides	forward	0.000101486	0.544781	1.21625	0.00799415	0.00485712	0.000186288	-12.3902
143	Tiglic acid	0.745301			135.558	99.0446	Lipids and lipid-like molecules	forward	0.468248	1.18505	1.18193	0.000532322	0.00102371	0.395131	-1.3396
144	N-Acetylarylamine	0.736904			78.5008	134.061	Benzenoids	forward	0.0629343	0.00011028	1.21595	0.00297537	0.00284611	570.679	9.15654
145	N-Methyl-D-aspartic acid	0.736649			293.439	146.045	Organic acids and derivatives	forward	0.0229277	0.0207973	0.441162	0.510729	0.101431	1.10244	0.140698
146	L-Gulonolactone	0.736089			136.497	177.04	Organoheterocyclic compounds	forward	1.13369	6.20498	1.20781	0.000157686	0.000511122	0.182706	-2.4524
148	2,3-Dinor-TXB2	0.735274			105.834	341.197	Lipids and lipid-like molecules	forward	0.0292642	0.292411	1.21494	0.00372821	0.00318985	0.100079	-3.32079
149	Methylsuccinic acid	0.721546			64.0426	131.034	Lipids and lipid-like molecules	forward	0.761109	1.30045	1.16806	0.00304082	0.00287793	0.585264	-0.77284
152	Fexofenadine	0.710551			213.427	500.279	Benzenoids	forward	2.2781	0.00179656	1.21573	0.000677749	0.00117474	1268.04	10.3084
153	Phenyllactic acid	0.710355			108.864	165.056	Phenylpropanoids and polyketides	forward	0.255896	0.329185	0.598963	0.310782	0.0704106	0.777361	-0.363343
154	Dimethylmalonic acid	0.709974			111.844	131.034	Organic acids and derivatives	forward	0.218106	0.612313	1.15766	0.0157245	0.00738782	0.356199	-1.48924
155	3-Butyl-1(3H)-isobenzofuranone	0.701623			24.3073	409.227	Organoheterocyclic compounds	forward	0.0043326	1.33349	1.1277	0.0307803	0.0115102	0.00324907	-8.26576
156	N-Acetylleucine	0.70055			208.194	172.098	Organic acids and derivatives	forward	0.1167	0.320962	1.20671	6.79299e-05	0.00036334	0.363594	-1.4596
158	Oxoadipic acid	0.697667			140.61	159.029	Organic acids and derivatives	forward	0.567579	1.27525	1.18718	0.0009195	0.00141855	0.445074	-1.16788
159	Succinic anhydride	0.696573			128.01	99.0081	Organoheterocyclic compounds	forward	0.292766	1.1243	1.14234	0.0877185	0.0255488	0.260398	-1.94121
160	Quinolinic acid	0.694674			48.2014	166.025	Organoheterocyclic compounds	forward	0.0322037	0.00011028	1.21451	0.028723	0.0109972	292.019	8.18992
161	Dodecanedioic acid	0.692482			160.916	229.145	Lipids and lipid-like molecules	forward	0.00638316	0.00390816	0.451147	0.510034	0.101319	1.63329	0.70778
163	Traumatic acid	0.684468			98.4326	227.129	Lipids and lipid-like molecules	forward	0.400238	0.119238	1.20663	0.000331315	0.000756409	3.35663	1.74701
164	Suberic acid	0.680907			264.68	173.082	Lipids and lipid-like molecules	forward	0.033959	0.10628	1.14797	0.00390582	0.00326825	0.319523	-1.64601
165	trans-Aconitic acid	0.676084			446.519	173.009	Organic acids and derivatives	forward	1.77048	8.46745	1.20585	0.000294702	0.000700262	0.209093	-2.25779
166	L-Valine	0.672266			318.75	116.071	Organic acids and derivatives	forward	2.97152	0.452347	1.21474	0.00197745	0.00226119	6.56911	2.7157
167	Acetylglycine	0.667016			328.231	116.035	Organic acids and derivatives	forward	0.313663	0.644866	1.20537	0.000179956	0.000536403	0.486401	-1.03978
168	12-Methyltridecanoic acid	0.662069			37.0812	227.202	Lipids and lipid-like molecules	forward	10.6345	0.733289	1.20358	0.0194988	0.00842282	14.5025	3.85823
169	2-Isopropylmalic acid	0.660489			139.225	175.061	Lipids and lipid-like molecules	forward	0.136995	0.698749	1.21559	0.000701243	0.00119651	0.196057	-2.35065
170	(S,E)-Zearalenone	0.659812			33.6538	317.142	Phenylpropanoids and polyketides	forward	0.000101486	0.152437	1.21618	0.00547186	0.00391044	0.000665756	-10.5527
171	1-Deoxy-D-xylulose 5-phosphate	0.644973			32.1664	213.006	Organic oxygen compounds	forward	0.762775	1.01969	0.681675	0.226838	0.0553667	0.748043	-0.418806
172	Pelargonic acid	0.641469			31.9338	157.123	Lipids and lipid-like molecules	forward	0.220991	0.472402	0.91692	0.0857608	0.0251011	0.467804	-1.09602
174	Pterin	0.639778			198.851	162.042	Organoheterocyclic compounds	forward	0.626887	1.32914	1.17591	0.000622252	0.00112047	0.471649	-1.08421
175	Cytosine	0.636077			211.063	110.035	Organoheterocyclic compounds	forward	0.072253	0.253744	1.18763	0.0242748	0.00980201	0.284748	-1.81224
177	L-3-Phenyllactic acid	0.6301			126.178	165.055	Phenylpropanoids and polyketides	forward	0.0347013	1.041	1.20954	0.00175439	0.00209793	0.0333345	-4.90684
178	Shikimic acid	0.626687			64.1023	173.045	Organic oxygen compounds	forward	0.10423	0.329857	1.07792	0.00935362	0.00538117	0.315986	-1.66207
179	Vanillic acid	0.625325			149.355	167.046	Benzenoids	forward	0.187114	0.162658	0.42057	0.613768	0.118513	1.15035	0.202072
181	Isonicotinic acid	0.621422			231.008	122.024	Organoheterocyclic compounds	forward	14.0705	3.81904	1.20996	0.00661007	0.00432313	3.68431	1.88139
183	Prolylhydroxyproline	0.601768			60.2287	227.103	Organic acids and derivatives	forward	0.0270474	2.15147	1.18855	0.00295713	0.00283713	0.0125716	-6.31369
184	Urocanic acid	0.594522			144.507	137.035	Organoheterocyclic compounds	forward	0.14373	0.252105	1.11481	0.00788052	0.0048161	0.570119	-0.810664
185	D-Ribose	0.585493			153.087	149.045	Organic oxygen compounds	forward	0.571245	1.57136	1.13746	0.00241589	0.00254377	0.363535	-1.45983
186	Homogentisic acid	0.580843			190.551	167.035	Benzenoids	forward	0.192712	3.46943	1.20725	0.0315248	0.0116951	0.0555455	-4.17019
187	D-Pantethine	0.574866			166.393	553.243	Organic acids and derivatives	forward	0.000101486	0.00011028	0.493975	0.432137	0.0887002	0.920261	-0.119885
188	Tyramine	0.573413			91.4027	136.076	Benzenoids	forward	0.000101486	0.00011028	0.493975	0.432137	0.0887002	0.920261	-0.119885
189	Mesalazine	0.572272			81.978	152.035	Benzenoids	forward	0.0483713	0.183609	1.19177	0.000127144	0.000469415	0.263447	-1.92441
190	Ribothymidine	0.569262			150.78	257.078	Nucleosides, nucleotides, and analogues	forward	0.0493378	0.00011028	1.21549	0.0159713	0.00745413	447.388	8.80538
193	Neotrehalose	0.542441			294.427	341.109	Organic oxygen compounds	forward	0.000101486	0.00011028	0.493975	0.432137	0.0887002	0.920261	-0.119885
194	Protocatechuic acid	0.532404			28.9152	153.03	Benzenoids	forward	0.0135664	0.724053	1.20439	0.0435009	0.0148075	0.0187368	-5.73799
199	Deoxyribose 5-phosphate	0.514201			165.697	213.017	Organic oxygen compounds	forward	1.29216	1.34033	0.227854	0.771603	0.144583	0.964061	-0.0528039
200	3-Hydroxycapric acid	0.51364			102.941	187.134	Organic acids and derivatives	forward	0.18213	1.82393	1.20519	0.0090052	0.00525102	0.0998558	-3.32401
201	Dodecanoic acid	0.513033			209.144	199.17	Lipids and lipid-like molecules	forward	0.154504	0.00384708	1.06908	1.04482e-05	0.000138906	40.1614	5.32774
202	3,4-Methylenedioxybenzoic acid	0.5			25.3596	165.022	Organoheterocyclic compounds	reverse	0.0595978	0.223266	1.14646	0.00384374	0.00323846	0.266936	-1.90543
204	Nicotinic acid	0.5			26.2409	122.022	Organoheterocyclic compounds	reverse	0.0457702	0.0455212	0.00424608	0.990123	0.178231	1.00547	0.00787144
205	Thymine	0.5			5.46803	125.035	Organoheterocyclic compounds	reverse	0.000101486	0.00011028	0.493975	0.432137	0.0887002	0.920261	-0.119885
206	Succinylacetone	0.492586			77.9739	157.05	Organic acids and derivatives	forward	0.226187	0.00011028	1.21652	0.00253446	0.00261266	2051.03	11.0021
207	Biopterin	0.488355			270.373	236.079	Organoheterocyclic compounds	forward	0.677419	0.783769	0.435085	0.489058	0.0979056	0.864309	-0.210381
212	L-Homocysteic acid	0.464539			67.5855	182.012	Organic acids and derivatives	forward	0.15342	2.14801	1.20086	0.0506101	0.0166593	0.0714245	-3.80744
213	Pentadecanoic acid	0.460149			35.2388	241.217	Lipids and lipid-like molecules	forward	0.763506	0.707552	0.233045	0.844632	0.15613	1.07908	0.109804
215	Levoglucosan	0.455706			76.9223	161.045	Organoheterocyclic compounds	forward	0.15653	1.13352	1.19398	0.000159927	0.000513786	0.138092	-2.8563
216	Dihydrolipoate	0.453256			68.4518	207.051	Lipids and lipid-like molecules	forward	0.333212	1.28283	1.13573	0.00128951	0.00173588	0.259748	-1.94482
218	Cortisone	0.439404			26.2159	421.204	Lipids and lipid-like molecules	reverse	0.0580039	0.0409617	0.548959	0.377324	0.0808841	1.41605	0.501877
219	(10E,12Z)-(9S)-9-Hydroperoxyoctadeca-10,12-dienoic acid	0.433168			50.6811	311.223	Lipids and lipid-like molecules	forward	0.270219	0.179088	1.16277	0.00173831	0.00208557	1.50886	0.593458
220	Norepinephrine	0.427675			94.5447	168.066	Benzenoids	forward	0.106148	0.914082	1.15829	0.0953772	0.0272593	0.116126	-3.10624
223	Linoleic acid	0.376907			39.6884	279.233	Lipids and lipid-like molecules	reverse	82.1559	0.561785	1.21224	0.0148673	0.00715048	146.241	7.1922
225	L-Norleucine	0.9979			292.99	130.087	Organic acids and derivatives	forward	4.15139	0.332819	1.21487	2.3294e-06	6.76961e-05	12.4734	3.64078
226					282.365	130.087			4.01506	0.157986	1.21094	0.0125403	0.00644565	25.4141	4.66756
228					177.984	941.508			10.1349	0.0397465	1.21502	0.0109869	0.00595144	254.99	7.9943
230					187.268	957.504			0.156451	0.00011028	1.21189	0.0492848	0.0163234	1418.68	10.4703
232					147.503	281.09			0.00791356	0.19854	1.20752	0.00298834	0.00285248	0.0398588	-4.64896
233					163.969	112.985			0.277317	0.203255	1.07501	0.0782861	0.0233545	1.36438	0.448248
235					56.4739	241.073			0.210342	6.81229	1.20418	3.61358e-07	3.39432e-05	0.0308768	-5.01733
236					100.529	262.095			0.0115914	0.348653	1.21291	0.0149226	0.00716613	0.0332463	-4.91066
237					417.257	377.086			0.558018	0.173959	1.10313	0.00923934	0.00533887	3.20776	1.68157
238					343.573	171.066			0.161033	0.0406703	1.19772	0.00211761	0.00235667	3.95947	1.98531
239					153.25	483.274			19.7213	0.00341215	1.21329	0.0935478	0.0268566	5779.72	12.4968
240					59.0166	309.171			0.307663	0.350809	0.507044	0.445266	0.090716	0.877011	-0.189333
241					7.38233	297.153			0.0903384	0.120982	0.751609	0.161075	0.0418526	0.746709	-0.421382
242					86.3479	281.176			0.140957	0.0847778	1.12455	0.0227806	0.00937874	1.66267	0.733501
245					24.3829	265.148			2.35909	3.10029	0.703812	0.199587	0.0499698	0.760927	-0.39417
247					238.948	645.317			0.123959	0.00418549	1.21537	0.00548534	0.00391516	29.6164	4.88832
248					177.089	415.139			0.0341087	0.0168152	1.18987	0.0167695	0.00767031	2.02845	1.02037
249					157.196	133.05			0.119931	1.26218	1.20732	0.0157983	0.00740773	0.0950182	-3.39565
250					162.747	762.51			0.142209	0.0363298	1.16927	0.0538697	0.0174682	3.91439	1.96879
251					69.5549	357.08			0.000101486	0.0217032	1.21506	0.0114882	0.00611599	0.00467609	-7.74048
253					297.715	259.013			0.00237473	0.873101	1.19606	0.0677042	0.0208511	0.00271988	-8.52224
254					87.8059	327.182			0.215263	2.10713	1.2145	1.39286e-05	0.000158587	0.102159	-3.29111
255					371.377	367.106			0.00653566	0.00132748	1.14986	0.000905168	0.00140469	4.92337	2.29965
256					27.1334	311.169			12.9546	24.0438	1.16457	0.00456733	0.00356446	0.538793	-0.892196
257					151.937	555.287			15.4138	0.0226791	1.21551	0.0014436	0.00185532	679.649	9.40865
258					138.697	225.149			0.201346	0.211346	0.0673452	0.809057	0.150544	0.952682	-0.0699336
260					167.558	714.51			0.289247	0.0375873	1.19042	8.33915e-05	0.000387658	7.69534	2.94398
261					312.24	163.061			0.248859	0.178142	1.08924	0.0208769	0.00882794	1.39697	0.482298
262					25.2994	381.232			0.319472	0.088359	1.15999	0.000687119	0.0011835	3.61561	1.85424
263					59.6027	449.151			0.0406607	0.959011	1.15387	0.175443	0.0449516	0.0423986	-4.55984
264					212.664	524.278			0.421774	0.00011028	1.2166	0.00173539	0.00208332	3824.59	11.9011
265					126.716	736.497			0.144182	0.0017857	1.13087	0.0138732	0.00686077	80.7429	6.33526
266					64.1023	323.223			2.2968	0.0385628	1.21221	0.00557087	0.0039448	59.56	5.89627
267					71.7332	218.068			2.50308	16.5578	1.14638	0.000239281	0.000620945	0.151172	-2.72574
268					159.979	273.073			0.000101486	0.0277196	0.863666	0.300767	0.0687303	0.00366116	-8.09348
269					88.6109	513.308			2.88228	0.0607628	1.20767	0.00150656	0.00190107	47.435	5.56788
271					158.511	436.192			0.0242317	0.00011028	1.20388	0.12251	0.0332794	219.73	7.77959
274					259.329	429.211			0.0596626	0.00011028	1.21594	0.00254307	0.00261755	541.011	9.07952
275					28.9407	295.137			0.0762357	0.207008	1.07296	0.118086	0.0322577	0.368274	-1.44115
278					132.191	524.291			0.000582658	0.164843	1.16704	0.0288578	0.0110315	0.00353462	-8.14423
281					84.2823	341.086			0.0854982	0.00289072	1.06617	0.000140339	0.000488776	29.5768	4.88639
284					22.6152	427.008			0.00378191	0.104345	1.02555	0.086159	0.0251925	0.0362442	-4.7861
285					101.229	297.171			0.0400329	0.0775097	0.363832	0.351747	0.0769946	0.51649	-0.953189
286					24.3769	337.206			0.348752	0.238838	0.775347	0.156349	0.0408301	1.46021	0.546171
288					227.418	438.3			0.809073	0.02383	0.962519	0.0169184	0.00771037	33.9519	5.08542
289					57.5296	847.495			1.94053	0.0194171	1.19932	0.0637128	0.0198749	99.9393	6.64298
290					230.274	793.438			0.0795908	0.00011028	1.21654	0.00178468	0.00212097	721.718	9.49529
293					146.556	297.171			0.0495901	0.121188	1.13289	0.00172088	0.00207209	0.409199	-1.28913
296					294.885	317.065			0.000101486	0.00132841	0.595695	0.41805	0.0867555	0.0763966	-3.71035
299					61.8436	807.46			0.263076	0.00124874	1.14522	0.0124391	0.00641305	210.674	7.71887
300					110.836	213.113			0.28452	0.0245897	1.19714	0.0373535	0.0132075	11.5707	3.53241
301					139.969	133.05			0.0868926	4.42341	1.21511	0.00143483	0.00184882	0.0196438	-5.66978
303					159.313	788.527			0.0330416	0.00408896	0.905151	0.0027173	0.00271373	8.08069	3.01448
304					134.857	305.176			0.0432912	0.000996459	0.921821	0.189417	0.0478842	43.4451	5.44112
305					212.956	567.225			0.000101486	0.00449435	0.583298	0.42137	0.0872177	0.0225808	-5.46876
307					108.38	581.241			0.00113392	0.00011028	0.862644	0.235256	0.0569795	10.2822	3.36208
309					50.4468	309.208			0.367693	0.252669	0.94731	0.0847165	0.0248604	1.45524	0.541254
311					26.2122	279.127			0.0861104	0.244875	0.969813	0.0712475	0.0216972	0.351651	-1.50778
313					83.0229	343.094			0.00060315	0.00148916	0.160856	0.579022	0.112559	0.405027	-1.30391
314					166.629	431.061			0.0552335	0.209661	1.10148	0.0183956	0.00812004	0.263442	-1.92444
315					129.279	769.55			0.32912	0.208311	0.554161	0.385249	0.0820567	1.57995	0.659876
317					116.167	387.12			0.587552	6.02501	1.08905	0.12661	0.03422	0.0975188	-3.35818
318					58.9554	197.068			0.605297	0.00656077	1.07639	0.0285117	0.0109432	92.2601	6.52763
319					292.757	474.258			0.0272351	0.00011028	1.21588	0.0114424	0.0061012	246.964	7.94816
320					530.345	551.22			0.0582629	0.0835724	1.01488	0.0288494	0.0110294	0.697155	-0.520448
322					29.8429	417.008			0.000101486	0.361197	1.21624	0.00448672	0.00353051	0.000280972	-11.7973
324					72.0088	185.118			0.199787	0.533624	1.20363	5.18146e-05	0.000328747	0.374396	-1.41736
326					151.267	295.094			0.000968362	0.00223991	0.247976	0.387143	0.0823347	0.432321	-1.20982
327					25.2784	373.096			0.000101486	0.0653518	1.21627	0.00120842	0.00166853	0.00155292	-9.3308
328					229.19	186.113			0.23225	0.582322	1.12728	0.0114494	0.00610345	0.398835	-1.32614
329					142.016	193.071			0.00905497	0.110403	1.19146	0.0436153	0.0148383	0.0820172	-3.60793
330					94.4394	156.066			0.446162	0.140538	1.2026	0.0128568	0.00654716	3.17468	1.66661
332					86.883	155.001			1.86767	1.02456	0.386631	0.492236	0.0984261	1.8229	0.866238
333					187.617	417.154			0.000443448	0.15005	1.1856	0.00327982	0.00298991	0.00295534	-8.40246
335					173.499	243.028			0.000101486	0.479099	1.21381	0.061075	0.0192243	0.000211827	-12.2048
336					77.7992	257.078			0.0595674	1.41297	1.12866	0.100468	0.0283759	0.0421575	-4.56807
338					63.1923	761.5			1.13127	0.00659693	1.21254	0.0301284	0.0113502	171.484	7.42193
339					167.113	702.547			0.363748	2.6887	1.16621	0.00119295	0.00165618	0.135288	-2.88589
340					187.233	327.071			0.010487	0.000865495	0.207332	0.451982	0.0917731	12.1168	3.59893
341					28.9557	211.064			0.0131995	3.26588	1.08863	0.000503999	0.000991266	0.00404164	-7.95084
342					26.2474	213.964			0.0738965	0.15014	0.645594	0.200088	0.0500716	0.492183	-1.02273
343					27.1224	407.188			0.0815471	0.0603896	0.494955	0.46061	0.0931905	1.35035	0.433335
344					38.5529	301.218			9.8251	1.57368	1.19736	0.0302216	0.0113732	6.24341	2.64233
345					23.8869	293.179			1.72942	2.40869	0.675246	0.202752	0.0506108	0.717993	-0.477958
349					30.0455	165.04			0.622985	5.38038	1.20253	0.0214632	0.0089981	0.115788	-3.11044
350					29.7815	419.003			0.000101486	0.29378	1.21621	0.00344553	0.00306431	0.000345449	-11.4992
351					24.3871	197.02			0.0798924	11.632	1.21421	0.0131114	0.00662746	0.00686831	-7.18583
352					23.4454	417.094			0.0122683	0.0979268	1.20084	0.000209899	0.000575964	0.125281	-2.99676
353					32.2989	303.162			0.869286	0.165131	0.200776	0.242982	0.0584379	5.26421	2.39622
355					23.4502	359.087			0.000101486	0.0658598	1.20803	0.097567	0.0277419	0.00154094	-9.34197
356					28.0512	281.143			0.054916	0.0771751	0.667427	0.27348	0.064001	0.711577	-0.490909
357					66.3704	213.045			0.0565072	1.79656	0.913719	0.0132717	0.00667741	0.031453	-4.99066
358					65.6818	423.253			0.0031061	0.00011028	0.849249	0.304289	0.0693245	28.1657	4.81587
359					78.4788	221.103			0.000101486	3.00047	1.21632	0.00531828	0.00385587	3.38234e-05	-14.8516
361					345.349	181.025			0.00484183	0.0217051	0.901303	0.0613446	0.0192906	0.223073	-2.16441
362					77.7466	283.084			0.0157919	0.297271	1.13417	0.214001	0.0528585	0.0531227	-4.23453
363					95.0624	387.121			0.0376811	0.134393	1.05402	0.0052382	0.00382678	0.280381	-1.83454
364					117.112	324.124			0.000438177	0.00011028	0.521729	0.430069	0.0884174	3.97332	1.99035
366					33.1949	371.089			0.0653612	0.982795	1.21305	0.0085089	0.0050594	0.0665054	-3.91039
367					222.091	540.367			0.0303278	0.00011028	1.21408	0.0230116	0.00944504	275.008	8.10333
368					173.524	270.109			0.615992	0.0111664	1.20865	0.0264169	0.0103934	55.1647	5.78567
369					107.495	219.071			0.115485	0.58901	1.19795	0.000497756	0.000983915	0.196067	-2.35058
370					5.46073	115.076			0.234707	0.258625	0.58544	0.349085	0.0765803	0.907519	-0.140001
374					77.4407	529.267			0.380935	0.00011028	1.21283	0.0730791	0.0221272	3454.27	11.7542
375					31.5339	188.963			0.0303891	1.41823	1.21424	0.000396089	0.000852853	0.0214275	-5.54439
377					65.2564	530.262			0.710682	0.00011028	1.21467	0.0643896	0.0200422	6444.36	12.6538
378					106.255	253.145			0.0834872	0.685909	1.17677	0.000462778	0.000941319	0.121718	-3.03839
379					60.8274	507.246			0.0507758	0.00011028	1.2144	0.0339139	0.012321	460.427	8.84683
380					221.202	502.295			0.130194	0.00011028	1.2162	0.00348263	0.00308135	1180.58	10.2053
382					46.1716	329.079			0.000101486	0.111069	1.2158	0.00793457	0.00483567	0.000913719	-10.096
384					26.2153	424.178			0.0734756	0.0243305	1.16277	0.00229512	0.0024705	3.0199	1.5945
386					30.6416	429.051			0.000101486	3.60661	1.21255	0.0818341	0.0241896	2.81389e-05	-15.1171
387					74.3562	235.082			1.88928	0.0630341	1.20822	0.0456608	0.0153833	29.9724	4.90556
389					378.841	350.028			0.0317424	0.00768484	1.17601	0.00321296	0.0029593	4.13053	2.04633
390					140.142	225.125			0.17127	0.141667	0.642887	0.364228	0.0789128	1.20896	0.273772
392					23.4607	397.059			0.000101486	0.554647	1.20781	0.115401	0.0316322	0.000182974	-12.4161
393					131.042	403.115			0.165185	1.40014	1.1615	0.0623183	0.0195291	0.117977	-3.08342
400					3.56603	208.014			0.0343184	0.0436483	1.00709	0.0506181	0.0166613	0.78625	-0.346941
401					3.56692	85.999			0.0787412	0.00011028	0.523261	0.42267	0.087398	714.014	9.47981
403					3.57113	209.046			0.1267	0.171084	0.638472	0.28199	0.0655003	0.740572	-0.433289
409			Uracil mustard	-13.7444	4.34301	253.102			0.0179074	0.00591463	0.451177	0.355084	0.0775114	3.02765	1.5982
414					4.47339	269.916			0.019057	0.0149697	0.486523	0.6491	0.124485	1.27304	0.348279
418					5.24659	318.995			0.000101486	0.00942746	0.552596	0.422546	0.0873809	0.0107649	-6.53752
419					5.25795	149.986			0.000101486	0.00011028	0.493975	0.432137	0.0887002	0.920261	-0.119885
422					5.32382	96.9768			0.10507	0.0687976	0.547302	0.371757	0.0800512	1.52724	0.610928
423					5.33805	215.005			0.0283914	0.0344742	0.687727	0.249747	0.0596983	0.823557	-0.28006
424					5.37452	196.994			0.175884	0.190528	0.44987	0.441083	0.0900541	0.923136	-0.115384
426					5.40572	172.958			0.211056	0.894896	0.884616	0.0330123	0.0120858	0.235844	-2.08409
427			Phosphate	9.29833	5.41099	95.9796			0.18675	0.189352	0.19675	0.801094	0.149284	0.986258	-0.0199637
430					5.43878	227.015			0.000101486	0.00011028	0.493975	0.432137	0.0887002	0.920261	-0.119885
431					5.45392	231.944			0.225939	0.197782	0.249331	0.664718	0.1271	1.14237	0.192027
432			Selfotel	-22.4247	5.45645	224.166			0.000101486	0.00011028	0.493975	0.432137	0.0887002	0.920261	-0.119885
435					5.45897	173.957			0.0773274	0.0858969	0.650876	0.282518	0.0655924	0.900235	-0.151626
438					5.46073	119.946			0.3383	0.300351	0.687923	0.23608	0.057136	1.12635	0.171651
439					5.46083	133.001			0.000101486	0.00011028	0.493975	0.432137	0.0887002	0.920261	-0.119885
444					5.46803	80.9162			0.000101486	0.00011028	0.493975	0.432137	0.0887002	0.920261	-0.119885
445					5.46938	210.15			0.000101486	0.00011028	0.493975	0.432137	0.0887002	0.920261	-0.119885
446					5.47485	309.171			0.000101486	0.00011028	0.493975	0.432137	0.0887002	0.920261	-0.119885
447					5.47812	196.084			0.00926069	0.0343695	0.895321	0.110369	0.0304776	0.269445	-1.89194
448					5.48711	261.029			0.000101486	0.012731	0.55231	0.422573	0.0873846	0.00797154	-6.97093
449					5.48808	87.0445			0.446016	0.00011028	1.21538	0.0384524	0.0134808	4044.4	11.9817
451			2,8-bis-Trifluoromethyl-4-quinoline carboxylic acid	11.3342	5.49071	310.175			0.0158434	0.00011028	0.544995	0.422804	0.0874166	143.666	7.16657
456			Dimethyl selenide	-9.10169	5.51339	110.035			0.152525	0.175899	0.874292	0.109648	0.0303278	0.867117	-0.205702
458					5.52556	184.938			0.0318654	0.00011028	0.865233	0.221932	0.0544152	288.951	8.17468
461			5-Fluorodeoxyuridine monophosphate	6.56241	5.86016	327.182			0.000101486	0.00011028	0.493975	0.432137	0.0887002	0.920261	-0.119885
465					6.44831	374.881			0.00956221	0.00011028	0.827885	0.328692	0.073345	86.7087	6.43811
468			2-Aminoadenosine	2.89551	7.34558	283.264			0.533507	0.471183	0.403999	0.569624	0.110934	1.13227	0.179218
469					8.36929	221.031			0.00652766	0.00916104	0.622732	0.441604	0.0901366	0.712546	-0.488945
470					8.37712	177.983			0.00380504	0.00560901	0.53076	0.43451	0.0890236	0.678381	-0.559833
473					9.6378	76.9693			0.338858	0.316613	0.0188053	0.807101	0.150235	1.07026	0.0979602
474					10.2735	126.03			0.327091	0.34561	0.387985	0.590404	0.114518	0.946417	-0.0794516
475					10.7696	73.0288			1.02132	2.60694	1.04343	0.00533004	0.0038601	0.39177	-1.35192
477					11.2664	125.928			0.858863	0.876128	0.155285	0.814706	0.151436	0.980294	-0.0287137
479					11.6911	157.123			0.269085	0.291927	0.62919	0.306753	0.0697382	0.921754	-0.117547
480					12.0389	105.96			0.101591	0.114317	0.463125	0.494958	0.098871	0.88868	-0.170265
481					12.1458	269.115			0.0246991	0.0210573	0.432932	0.517531	0.102526	1.17295	0.230136
482					12.1857	165.837			0.00183448	0.000939416	0.117279	0.51652	0.102364	1.95278	0.965532
483					12.1874	88.0033			0.449107	0.347716	0.144469	0.635386	0.122177	1.29159	0.369149
484					12.1991	137.94			1.27602	1.27954	0.00892525	0.965407	0.174558	0.99725	-0.00397289
486			Garcinol	-6.52159	13.577	603.803			0.0173944	0.0183905	0.109359	0.848567	0.156744	0.945837	-0.0803364
490			Prothiofos	22.6309	14.435	346.26			0.0135481	0.0165832	0.335757	0.490654	0.0981671	0.816976	-0.291634
492					14.883	239.128			0.00774291	0.00680842	0.0834299	0.679508	0.129562	1.13726	0.185557
494			Fluthiacet	-13.6075	14.9678	390.855			0.0177881	0.0118898	0.800045	0.141813	0.0376387	1.49608	0.581187
495					15.1119	204.924			0.0270218	0.0246629	0.287985	0.629793	0.121232	1.09565	0.131784
496					15.4916	268.13			0.0136325	0.0163894	1.04734	0.0259245	0.0102602	0.831784	-0.265719
497					15.836	296.126			0.00205901	0.00506938	0.964151	0.0624277	0.0195558	0.406165	-1.29986
500					16.0863	146.965			4.05923	4.56367	0.428619	0.524005	0.103564	0.889465	-0.16899
501					16.1967	190.948			0.0450649	0.0522789	0.636928	0.282473	0.0655847	0.862008	-0.214227
505					16.8803	199.058			0.0572276	0.0675267	0.626116	0.300465	0.0686792	0.84748	-0.238748
507					16.9265	96.9768			0.0946538	0.102635	0.586873	0.352922	0.0771769	0.922236	-0.116792
509					16.9586	109.051			1.44541	1.59317	0.433043	0.458044	0.0927604	0.907255	-0.140419
514					17.8141	128.901			0.0359554	0.0382358	0.340031	0.63755	0.122542	0.940359	-0.0887161
515					17.8195	196.994			0.134842	0.158348	0.89894	0.0973068	0.0276846	0.851555	-0.231828
518					17.8289	184.938			0.0601074	0.0510514	0.624692	0.320203	0.0719654	1.17739	0.235593
523					17.93	269.916			0.0202899	0.016816	0.246382	0.523927	0.103551	1.20658	0.270925
524					17.9311	107.036			0.0474382	0.0513492	0.340351	0.595244	0.115348	0.923836	-0.114292
526					17.9458	231.944			0.266619	0.230991	0.39506	0.522198	0.103275	1.15424	0.206943
527					18.0226	265.075			0.052951	0.138121	0.60097	0.401096	0.0843573	0.383368	-1.3832
535					18.4816	301.998			0.000609933	0.00129936	0.431091	0.453939	0.0920798	0.46941	-1.09108
537					18.6488	196.084			0.044148	0.0387536	0.38794	0.537978	0.105786	1.1392	0.188017
539			Uracil mustard	-13.2779	18.7528	253.102			0.0236479	0.348548	0.706435	0.406412	0.0851163	0.067847	-3.88157
541					18.8233	119.946			0.34449	0.336979	0.114893	0.878322	0.161353	1.02229	0.031805
544					18.8666	149.986			0.0398695	0.0447967	0.610582	0.301927	0.0689264	0.89001	-0.168107
545					18.9576	208.014			0.0373715	0.0382185	0.0784823	0.848236	0.156692	0.977838	-0.0323328
546					18.9639	318.996			0.00912458	0.0180714	0.579291	0.590812	0.114588	0.504918	-0.985879
548					19.6893	232.924			0.0621551	0.0731237	0.58637	0.326097	0.0729254	0.849999	-0.234467
553					19.7519	184.01			0.0434713	0.0611096	0.124047	0.719488	0.136147	0.711366	-0.491337
555					19.8698	172.958			1.13362	0.82117	0.547715	0.341823	0.0754408	1.38049	0.465181
559					20.6973	111.031			0.836189	2.38884	0.102078	0.548619	0.107477	0.350039	-1.51441
560					20.8249	667.066			0.00102015	0.066638	1.13972	0.0230361	0.00945206	0.0153088	-6.0295
561					20.8475	666.063			0.00186539	0.142983	1.12241	0.0226339	0.00933658	0.0130462	-6.26022
563					21.6788	210.15			0.165316	0.143978	0.803623	0.135946	0.036334	1.14821	0.199383
564					21.9023	173.957			0.0729968	0.073976	0.127067	0.832751	0.154273	0.986763	-0.0192241
565					22.4055	460.969			0.000101486	0.0204187	1.18705	0.124981	0.0338462	0.00497026	-7.65246
566					22.5166	90.0091			0.0372075	0.0229587	1.05159	0.025547	0.010157	1.62063	0.696553
567					22.5166	285.117			0.00927751	0.0110266	0.336488	0.621845	0.119885	0.841374	-0.24918
569					22.5172	227.015			0.0484233	0.0704412	0.874178	0.125626	0.0339944	0.687429	-0.540718
572					22.5228	105.989			0.0312719	0.0507522	0.989584	0.0447025	0.0151293	0.616168	-0.698605
573					22.5309	142.929			0.000101486	0.00011028	0.493975	0.432137	0.0887002	0.920261	-0.119885
574					22.5323	541.32			0.0160834	0.00011028	1.21515	0.0146774	0.00709639	145.842	7.18826
575					22.5378	268.044			0.000101486	0.00105378	0.556161	0.42164	0.0872551	0.0963071	-3.37621
577			CE(DiMe(11,3))	0.252391	22.5515	692.128			0.00646926	0.0297962	1.17281	0.0580194	0.0184636	0.217117	-2.20345
578					22.5542	222.051			0.0030635	0.00887096	1.0711	0.00316311	0.00293606	0.34534	-1.53391
579					22.5584	489.278			0.0655817	0.00621277	1.15713	0.000285171	0.000687437	10.556	3.39999
580					22.5627	85.999			0.141214	0.164687	0.607776	0.316708	0.0713915	0.857467	-0.221847
581					22.5653	101.06			1.71978	1.76301	0.12245	0.824695	0.153009	0.975477	-0.0358197
583					22.5896	81.9524			0.0105868	0.00652102	0.373574	0.435169	0.0891132	1.6235	0.699105
584					22.6247	407.063			0.000101486	0.0401927	1.20411	0.114654	0.0314574	0.00252499	-8.62951
585					22.6338	319.048			0.0043148	0.0177949	0.888739	0.103856	0.0291057	0.242474	-2.0441
586					22.6781	111.947			0.0112904	0.00011028	0.509011	0.423198	0.0874711	102.38	6.67779
587					22.6781	241.03			0.00324945	0.303361	1.1646	0.134085	0.0359165	0.0107115	-6.5447
588					22.6781	242.031			0.000101486	0.027242	1.21525	0.0148977	0.00715909	0.00372536	-8.06841
589					22.8197	94.004			0.0490108	0.0427566	0.751875	0.180273	0.0459743	1.14628	0.196953
591			Benzbromarone	2.82977	23.403	425.091			0.000101486	0.0594256	1.21538	0.0129295	0.00657019	0.00170778	-9.19366
592					23.4411	240.027			0.00785661	0.814585	1.19153	0.0141625	0.00694677	0.00964492	-6.69601
593					23.4443	393.047			0.000101486	0.118059	1.20688	0.0974181	0.0277091	0.000859622	-10.184
594					23.4443	431.02			0.000101486	0.362691	1.20572	0.116626	0.0319181	0.000279814	-11.8032
595					23.4448	377.114			0.000101486	0.0835783	1.20726	0.106249	0.0296146	0.00121426	-9.6857
596					23.4448	398.064			0.000101486	0.0769199	1.20195	0.110281	0.0304592	0.00131937	-9.56593
597					23.4454	375.117			0.000101486	0.126348	1.2113	0.0805783	0.0238947	0.000803225	-10.2819
598					23.4454	389.133			0.000391092	0.0663516	1.18142	0.00856328	0.00508077	0.00589424	-7.40648
599					23.4454	399.057			0.000451128	0.184383	1.18273	0.11021	0.0304445	0.00244669	-8.67495
600					23.4454	411.076			0.000101486	0.194845	1.20598	0.109443	0.030285	0.000520854	-10.9068
601					23.4454	433.018			0.000101486	0.183603	1.20281	0.12031	0.0327729	0.000552746	-10.8211
602					23.4486	409.079			0.000101486	0.191175	1.20678	0.106503	0.0296683	0.000530855	-10.8794
603			Trichloro(docosyl)silane	-23.153	23.4486	445.037			0.000101486	0.111453	1.20752	0.0873752	0.0254706	0.00091057	-10.1009
604			Quercetin 3'-O-glucuronide	-22.0602	23.4486	479.357			0.000101486	0.0379355	1.19636	0.111261	0.0306653	0.00267523	-8.54612
606					23.4518	357.073			0.000101486	0.0417891	1.21613	0.00287855	0.00279778	0.00242853	-8.6857
607			Leptophos	-3.50215	23.4518	413.072			0.000101486	0.074052	1.21374	0.031288	0.0116332	0.00137047	-9.51111
608					23.4518	447.034			0.000101486	0.0470855	1.20015	0.10873	0.030136	0.00215536	-8.85786
609					23.4518	493.373			0.000101486	0.0247974	1.17331	0.145811	0.0385173	0.00409262	-7.93276
610					23.4534	459.294			0.000524248	0.0102631	1.04233	0.241779	0.0582122	0.0510811	-4.29107
611					23.4534	464.982			0.000101486	0.0644134	1.20148	0.10841	0.0300691	0.00157554	-9.30994
612					23.4534	466.979			0.000101486	0.0396572	1.17962	0.146438	0.0386543	0.00255908	-8.61016
613			Bismuth subsalicylate	-4.88745	23.4549	363.098			0.000101486	0.15921	1.20736	0.130029	0.0349997	0.000637437	-10.6154
614			Bromophos-ethyl	14.6366	23.4607	395.062			0.000101486	0.542384	1.20752	0.116287	0.0318391	0.000187111	-12.3838
615					23.4654	429.024			0.000101486	0.283178	1.20616	0.1104	0.0304839	0.000358383	-11.4462
616			Mazaticol hydrochloride	-4.24763	23.4654	443.04			0.000101486	0.0764578	1.2023	0.101361	0.0285694	0.00132735	-9.55724
617			Plutonium	23.0578	23.4692	245.013			0.0159255	0.308161	1.21321	0.00245866	0.00256896	0.0516791	-4.27428
618					23.4877	365.238			0.0144901	0.038429	1.13799	0.00114273	0.00161525	0.377061	-1.40713
619					23.4936	364.102			0.000101486	0.0228774	1.20078	0.152192	0.0399229	0.00443609	-7.8165
620					23.4992	361.102			0.000101486	0.25116	1.20607	0.147672	0.0389274	0.00040407	-11.2731
622					23.5047	322.214			0.0452673	0.0872487	0.77689	0.103959	0.0291278	0.518831	-0.946665
623					23.5047	362.105			0.000101486	0.0346577	1.19569	0.142578	0.0378075	0.00292824	-8.41575
624					23.5047	365.095			0.00104412	0.0495394	1.13406	0.000174428	0.000530477	0.0210766	-5.56822
625					23.5047	432.024			0.000101486	0.0501169	1.19698	0.118088	0.0322583	0.00202499	-8.94787
628			3,4,8,9,10-pentahydroxy-6-oxo-6H-benzo[c]chromene-1-carboxylic acid	-14.0351	23.5202	321.211			0.299675	0.504536	0.834577	0.0954156	0.0272677	0.593963	-0.751556
629					23.5202	423.295			0.000101486	0.0590205	1.17448	0.150713	0.0395983	0.0017195	-9.18379
631					23.5205	410.231			0.0153854	0.256616	1.18845	0.0344283	0.0124567	0.059955	-4.05998
632					23.5258	93.0087			0.0530205	0.0898327	0.849457	0.128332	0.0346136	0.590213	-0.760691
633					23.9502	194.009			0.00287886	0.0375349	1.14559	0.00757703	0.00470416	0.0766984	-3.70466
634					23.9686	254.028			0.00344631	0.00530971	0.594222	0.315626	0.0712132	0.649059	-0.623579
635					24.0035	224.057			0.0363003	0.0238148	0.474074	0.369499	0.0797113	1.52427	0.608119
636					24.3597	205.942			0.000101486	0.00011028	0.493975	0.432137	0.0887002	0.920261	-0.119885
637					24.3643	170.993			0.000101486	0.0368448	1.21578	0.00444215	0.0035115	0.00275442	-8.50403
639					24.3748	294.183			0.249309	0.362119	0.710929	0.17117	0.044039	0.688474	-0.538527
640					24.3748	295.175			0.0642878	0.0960469	0.775179	0.133863	0.0358664	0.669338	-0.579194
641					24.3769	95.9755			0.114304	0.131127	0.441877	0.597406	0.115719	0.871704	-0.19809
642					24.3775	451.325			0.000101486	0.0244805	1.20293	0.0903896	0.0261528	0.00414558	-7.91421
644					24.3862	266.152			0.2883	0.375749	0.718542	0.184123	0.0467825	0.767269	-0.382195
646					24.3933	158.925			0.055758	1.43819	1.21519	0.000642657	0.0011409	0.0387695	-4.68893
647					24.3933	437.258			0.000101486	0.451345	1.21347	0.0555144	0.0178672	0.000224853	-12.1187
648					24.4023	267.144			0.0976764	0.332282	1.16478	0.000879043	0.00137899	0.293956	-1.76633
649					24.4043	335.191			0.0793471	0.0526183	0.680405	0.236081	0.0571362	1.50798	0.592614
650					24.4222	301.016			0.000775134	0.726527	1.19044	0.0183812	0.00811603	0.0010669	-9.87236
651			1-(5'-Phosphoribosyl)-5-formamido-4-imidazolecarboxamide	8.51135	24.4839	367.232			0.0309727	0.0646313	1.037	0.0407966	0.0140723	0.479222	-1.06124
654					24.7604	80.9162			0.088679	0.101557	0.598034	0.337964	0.0748297	0.873198	-0.19562
655					24.8665	259.027			0.00561718	0.172135	1.19544	0.00911498	0.0052924	0.0326325	-4.93755
656					24.8755	308.162			0.031951	0.023028	0.789777	0.142712	0.0378369	1.38748	0.472472
658					25.1704	87.0445			0.461008	0.780207	1.00421	0.0178202	0.00795735	0.59088	-0.759064
659			Isoimide	-9.89279	25.2674	307.159			0.259645	0.172231	0.690275	0.214386	0.0529346	1.50754	0.592193
662			Diclofenac acyl glucuronide	6.62294	25.2964	473.283			0.284568	0.131677	1.18989	0.000587437	0.00108421	2.16111	1.11177
663					25.3055	172.011			0.00305441	0.0552486	1.02158	0.0366586	0.0130323	0.0552849	-4.17697
664					25.3093	309.172			0.606103	0.46643	0.735219	0.200739	0.0502035	1.29945	0.377902
665					25.3104	258.023			0.000101486	0.0451319	1.21282	0.0435197	0.0148126	0.00224865	-8.79672
667					25.3524	164.9			0.0133451	0.227351	1.21113	0.00555175	0.00393822	0.0586982	-4.09054
669					25.4103	223.02			0.388233	2.13323	0.0281311	0.488154	0.0977573	0.181993	-2.45804
671					25.8178	162.903			0.0741837	0.38469	1.16895	0.0004676	0.000947338	0.19284	-2.37452
673					26.1319	284.992			0.000101486	0.187583	1.21573	0.0145441	0.00705805	0.00054102	-10.852
674					26.1453	397.227			0.178375	0.0866276	1.16795	0.00599829	0.0041004	2.0591	1.04201
676					26.2127	126.904			0.354744	0.422382	0.644586	0.28066	0.0652674	0.839865	-0.25177
677					26.2144	233.085			0.000101486	0.15131	1.21552	0.0192659	0.00835974	0.000670717	-10.542
678					26.2151	182.009			0.0846143	0.27391	1.06455	0.00203909	0.00230383	0.308912	-1.69473
679					26.2163	209.012			0.0725793	8.00276	1.21452	0.00547101	0.00391014	0.00906929	-6.78479
680					26.2167	96.9595			0.181157	7.74772	1.18682	0.127876	0.0345093	0.023382	-5.41846
682			Bis(4-nitrophenyl)phosphate	18.3194	26.2185	341.196			0.369498	0.533281	0.781292	0.154357	0.0403965	0.692876	-0.529331
684			Azafenidin	11.6127	26.243	339.2			9.71771	14.232	0.809094	0.146175	0.0385969	0.682807	-0.550451
685					26.2474	276.063			0.00117431	2.04574	1.18747	0.019207	0.00834368	0.000574027	-10.7666
686					26.2502	221.049			0.0225211	0.339629	1.20555	0.00573408	0.00400333	0.066311	-3.91461
687					26.2502	240.013			0.00174703	0.0504572	1.20749	0.00544645	0.00390152	0.0346241	-4.85208
688					26.2502	321.138			0.111505	0.200628	0.980611	0.0653352	0.0202747	0.555777	-0.847421
689			1-(5-Phospho-D-ribosyl)-5-amino-4-imidazolecarboxylate	-0.0239364	26.2502	340.203			2.02043	1.75796	0.446208	0.797909	0.148778	1.1493	0.200761
690					26.3515	441.254			0.0749231	0.0291858	1.17644	0.0302368	0.011377	2.5671	1.36014
691					26.5221	410.162			0.097531	0.0928123	0.258687	0.855556	0.157831	1.05084	0.0715448
692			5-Fluorodeoxyuridine monophosphate	2.20541	26.6028	327.18			0.627353	0.939702	0.907017	0.100785	0.0284447	0.667609	-0.582925
693					26.6244	178.014			0.00549897	0.0308298	1.17666	0.000142112	0.000491211	0.178366	-2.48709
694					27.0062	204.981			0.0180495	1.06475	1.209	0.0470306	0.0157424	0.0169519	-5.88241
695					27.023	287.096			0.00136725	1.23896	1.17788	0.0088588	0.00519527	0.00110354	-9.82364
696			Chlorobenzilate	-17.8546	27.1004	326.188			2.8802	4.5168	0.950828	0.0804145	0.0238561	0.637664	-0.649131
697					27.1142	317.079			0.0093519	0.0722961	1.19859	0.0203998	0.00868801	0.129356	-2.95059
698					27.1142	485.281			0.0318103	0.0241171	0.538974	0.500602	0.0997908	1.31899	0.399439
699					27.1199	313.164			0.53304	0.924356	1.14164	0.0120739	0.0063012	0.576661	-0.794204
700					27.1216	104.994			0.00820748	0.0360961	1.06608	0.00729237	0.00459588	0.227379	-2.13683
701					27.1216	150.019			0.014426	0.0803245	1.13327	0.000319395	0.00073738	0.179597	-2.47717
702					27.1222	195.03			0.00683996	6.11025	1.12873	0.00730183	0.00459953	0.00111942	-9.80303
703			Monobasic calcium phosphate	20.4627	27.1226	235.065			0.0762867	1.12991	1.21125	0.00384476	0.00323888	0.0675159	-3.88863
705					27.1292	112.985			0.765664	0.696554	0.358866	0.588895	0.114259	1.09922	0.136476
707					27.1307	229.002			0.0020595	0.978288	1.14604	0.0383861	0.0134644	0.0021052	-8.89182
708					27.131	312.172			2.32299	4.28779	1.15478	0.00650638	0.0042802	0.541768	-0.884252
710			5-Phosphoribosyl-4-carboxy-5-aminoimidazole	10.2911	27.1378	337.185			0.127105	0.229199	1.04731	0.0320926	0.0118455	0.554564	-0.850574
711			2,5-Dichloro-2,5-cyclohexadiene-1,4-diol	-19.504	27.1403	182.02			0.0785976	0.263004	1.05892	0.00191204	0.00221482	0.298846	-1.74253
712					27.4242	138.97			0.177123	0.244604	0.886925	0.114622	0.03145	0.724121	-0.465698
713					27.4519	299.149			0.153723	0.359748	1.1838	0.00186037	0.00217732	0.427307	-1.22665
714					27.4933	180.981			0.00808474	1.21889	1.18091	0.0070574	0.00450401	0.00663286	-7.23615
718			Diclofec	-8.05266	27.9508	297.153			3.77503	8.77657	1.17175	0.00602396	0.00410962	0.430126	-1.21717
719					27.987	298.157			0.625788	1.4853	1.18363	0.0248055	0.00995142	0.421322	-1.247
722					28.0304	351.185			0.0329624	0.0279904	0.0114317	0.718095	0.135919	1.17763	0.235887
724					28.0367	323.169			0.187718	0.285857	0.790354	0.160099	0.0416414	0.656685	-0.606727
725					28.7939	125.928			0.488882	0.508297	0.226897	0.712796	0.135051	0.961805	-0.0561833
726					28.8016	269.984			0.00138054	0.104672	1.12705	0.03908	0.0136348	0.0131892	-6.24449
727			unsym-Bis(4'-chlorophenyl)ethylene	9.87028	28.8795	250.145			0.0494788	0.183132	1.20408	8.21979e-05	0.00038601	0.270181	-1.888
729					28.9442	251.096			0.0810179	0.0826865	0.154023	0.837551	0.155024	0.979821	-0.0294105
730					28.9728	203.002			0.550082	2.16854	1.17617	0.00356752	0.00311968	0.253665	-1.979
732					29.6843	461.017			0.000101486	2.23238	1.21643	0.00120232	0.00166367	4.54609e-05	-14.425
733					29.6876	479.024			0.000101486	1.23361	1.21641	0.00149235	0.00189089	8.22672e-05	-13.5693
734					29.6993	440.965			0.000101486	0.544635	1.21617	0.00562967	0.00396507	0.000186338	-12.3898
736					29.7143	436.952			0.000101486	0.564863	1.21641	0.0014165	0.00183511	0.000179665	-12.4424
738					29.7221	463.013			0.000101486	4.48055	1.21645	0.00136862	0.00179858	2.26504e-05	-15.4301
739					29.7379	454.981			0.000101486	0.180461	1.2158	0.00917134	0.00531352	0.000562372	-10.7962
740					29.7379	467.984			0.000101486	0.804875	1.21641	0.000935655	0.00143398	0.000126089	-12.9533
743					29.7725	675.523			0.276279	0.00011028	1.2163	0.0170795	0.00775337	2505.26	11.2907
744					29.7762	180.03			0.115561	0.120582	0.0557918	0.811884	0.150991	0.958361	-0.0613595
745					29.7762	286.12			0.000737791	0.0103285	1.04761	0.140272	0.0372979	0.0714326	-3.80727
746					29.7815	109.051			0.608457	0.679321	0.575609	0.33275	0.0739976	0.895683	-0.158939
747					29.7963	210.999			0.014591	2.12477	1.06233	0.0314645	0.0116791	0.00686713	-7.18608
748					29.8108	471.098			0.000101486	0.137163	1.21601	0.00486015	0.00368324	0.000739895	-10.4004
749					29.8254	383.046			0.000101486	0.151088	1.21551	0.0133947	0.00671542	0.000671701	-10.5399
750					29.8254	400.994			0.000101486	0.630399	1.2164	0.000189647	0.00054769	0.000160987	-12.6008
751					29.8254	475.031			0.000101486	0.849861	1.21618	0.00636064	0.00422712	0.000119415	-13.0317
752					29.8273	150.009			0.000101486	0.07105	1.2156	0.00974967	0.00552495	0.00142838	-9.45141
753					29.8342	444.071			0.000101486	0.32519	1.2163	0.00146511	0.00187115	0.000312082	-11.6458
754					29.8342	457.083			0.000101486	0.582419	1.21617	0.00627551	0.00419799	0.000174249	-12.4866
755					29.8342	483.996			0.000101486	0.129038	1.21634	7.08825e-06	0.000112436	0.000786479	-10.3123
756					29.8342	491.043			0.000101486	0.489303	1.21638	0.00162747	0.00199818	0.000207409	-12.2352
757					29.8342	515.96			0.000101486	0.142322	1.21631	0.00171896	0.00207061	0.000713072	-10.4537
759					29.8429	189.077			0.0740934	0.733753	1.19284	0.000225031	0.000598563	0.100979	-3.30788
760					29.8429	455.085			0.000487173	0.364306	1.18198	0.00988373	0.00557265	0.00133726	-9.5465
761					29.8429	513.964			0.000101486	0.144705	1.21596	0.0114648	0.00610843	0.00070133	-10.4776
763					29.8576	477.027			0.000101486	1.52224	1.21642	0.00171418	0.00206688	6.66689e-05	-13.8726
765			Coenzyme F420-1	-15.6806	29.8675	645.476			0.440185	0.00011028	1.2166	0.00470546	0.00362136	3991.54	11.9627
766					29.9132	395.09			0.000101486	0.449613	1.21635	0.00171555	0.00206795	0.000225719	-12.1132
770					29.9219	431.049			0.000101486	2.96128	1.2164	0.00166354	0.00202706	3.42711e-05	-14.8326
771					29.9219	459.08			0.000101486	0.365262	1.21587	0.0112878	0.0060509	0.000277844	-11.8134
772					29.9219	493.041			0.000101486	0.408452	1.21637	0.000707201	0.00120192	0.000248465	-11.9747
773					29.9219	494.018			0.000101486	0.138958	1.21555	0.012333	0.00638085	0.000730336	-10.4192
774					29.9342	315.075			0.0240446	0.962744	1.21417	1.45509e-07	3.01428e-05	0.024975	-5.32337
775			Nitrosylhaem	-12.414	29.9557	647.492			0.495458	0.00622402	1.07988	0.0113373	0.00606705	79.6041	6.31477
776					30.001	91.0214			0.13407	0.823555	1.20671	0.0167899	0.00767582	0.162794	-2.61888
777					30.001	314.079			0.0468527	0.302978	1.20504	0.00046638	0.000945819	0.15464	-2.69301
778					30.001	407.109			0.000101486	0.199796	1.21467	0.0283134	0.0108923	0.000507948	-10.943
779					30.001	428.057			0.000101486	0.47147	1.2164	0.00042294	0.000889689	0.000215255	-12.1817
780					30.001	489.046			0.000101486	0.264719	1.21632	0.00323573	0.00296979	0.000383372	-11.349
781					30.0233	313.079			0.227855	1.64656	1.2099	0.00596712	0.00408916	0.138382	-2.85327
783					30.0882	434.023			0.000101486	0.274079	1.21636	0.000523252	0.00101348	0.00037028	-11.3991
784					30.1195	251.06			0.0483871	12.1987	1.216	0.00777377	0.00477713	0.00396657	-7.97789
785					30.1195	272.068			0.00197679	0.00164565	0.291095	0.867433	0.159672	1.20122	0.264502
786					30.1463	404.988			0.000101486	0.914783	1.21636	0.00208129	0.00233242	0.00011094	-13.1379
787					30.1771	402.991			0.000101486	1.19412	1.21631	0.00346963	0.0030754	8.49883e-05	-13.5224
788					30.1771	433.045			0.000101486	0.901161	1.21634	0.00196333	0.00225128	0.000112617	-13.1163
789					30.185	443.068			0.000101486	1.76742	1.2163	0.00424341	0.00342455	5.74204e-05	-14.0881
790					30.19	503.941			0.000101486	0.1955	1.21635	0.000112413	0.000444854	0.00051911	-10.9117
791					30.1988	367.034			0.000101486	0.281462	1.21609	0.00558154	0.00394847	0.000360568	-11.4374
792					30.2006	252.063			0.00479903	1.25534	1.2124	0.00638183	0.00423432	0.0038229	-8.03112
793			Tribromobisphenol A	13.3046	30.4118	465.988			0.000101486	1.01364	1.21645	0.000520646	0.00101051	0.00010012	-13.286
794					30.4237	233.013			0.377489	0.307655	0.418804	0.477994	0.0960837	1.22699	0.295121
797					30.5009	135.945			0.000101486	0.00011028	0.493975	0.432137	0.0887002	0.920261	-0.119885
798					30.5547	167.037			0.116284	0.814592	1.19443	0.0341831	0.0123922	0.142752	-2.80842
799					30.5547	481.999			0.000101486	0.325145	1.21622	0.0056584	0.00397498	0.000312125	-11.6456
800					30.5547	499.948			0.000101486	0.401692	1.21639	0.000448953	0.000923792	0.000252647	-11.9506
802					30.5566	385.043			0.000574164	0.10539	1.16332	0.00295958	0.00283834	0.00544802	-7.52005
803					30.5584	194.997			0.00672364	7.01575	1.13208	0.00800838	0.00486222	0.000958363	-10.0271
804					30.5789	369.03			0.000101486	0.430905	1.2164	0.000534811	0.0010265	0.000235518	-12.0519
805					30.5789	393.093			0.000101486	0.369888	1.2164	0.000146711	0.000497361	0.00027437	-11.8316
807					30.5807	441.07			0.000101486	1.11049	1.21632	0.00268424	0.00269592	9.13882e-05	-13.4176
808					30.5934	480.002			0.000101486	0.402657	1.21637	0.000625069	0.00112332	0.000252041	-11.9541
809					30.5934	501.944			0.000101486	0.34883	1.21618	0.00756024	0.00469786	0.000290933	-11.747
810					30.6031	447.061			0.00529088	0.322064	1.19014	0.00325709	0.00297957	0.0164281	-5.92769
812					30.6321	143.991			0.213848	0.119684	0.768462	0.191978	0.0484133	1.78676	0.837349
813					30.6321	427.054			0.000101486	2.83591	1.21643	0.000851874	0.00135166	3.57861e-05	-14.7702
814					30.6321	445.065			0.000101486	1.06681	1.21631	0.00309728	0.00290485	9.51304e-05	-13.3597
815					30.6332	430.054			0.000101486	0.757461	1.21636	0.00171831	0.0020701	0.000133982	-12.8657
817					30.6368	137.94			0.802535	1.3769	0.247876	0.545228	0.10693	0.582855	-0.77879
818			Acriflavine	-16.6445	30.6416	469.98			0.000101486	0.313335	1.21628	0.00157499	0.00195535	0.00032389	-11.5922
821			1-Deoxy-D-altro-heptulose 7-phosphate	-3.46631	30.6534	275.169			0.0376978	0.0362242	0.201719	0.845423	0.156253	1.04068	0.0575238
824					30.689	239.059			0.628599	7.14099	1.20024	0.0393908	0.0137105	0.0880268	-3.50591
825					30.6907	224.027			0.0695326	0.557934	1.20379	0.000714002	0.00120805	0.124625	-3.00433
826					30.6921	655.423			0.0102786	0.712774	1.169	0.00178562	0.00212167	0.0144205	-6.11573
828					30.6967	297.048			0.105501	0.464758	1.20673	0.011966	0.00626763	0.227002	-2.13922
829			2,6-Dichlorophenol-4-(1,4-phthoquinone imine)	-8.56139	30.6967	321.175			0.340416	1.35291	0.531401	0.426569	0.0879366	0.251617	-1.9907
830					30.7005	181.991			0.0704298	0.209232	0.994601	0.00442798	0.00350542	0.336611	-1.57084
832					30.7042	240.059			0.076617	0.952361	1.20652	0.0141906	0.00695504	0.0804495	-3.63577
833					30.7042	656.428			0.00326148	0.306686	1.10461	2.34039e-06	6.78112e-05	0.0106346	-6.55509
834					30.7092	248.032			0.0739869	0.0328103	1.17743	0.00101127	0.00150361	2.25499	1.17312
835					30.7372	355.195			0.201393	0.0425858	1.18457	0.0265956	0.0104414	4.72912	2.24157
836					30.8738	192.954			0.00364371	0.279749	1.10773	0.309897	0.0702633	0.0130249	-6.26258
838					31.1338	112.015			0.529483	0.4218	0.938634	0.0833061	0.0245334	1.25529	0.328024
840					31.2966	222.016			0.00422538	0.10439	1.02233	0.020092	0.00859799	0.040477	-4.62675
841					31.3426	126.03			0.266403	0.250188	0.151216	0.759761	0.14268	1.06481	0.0905972
842					31.3938	241.003			0.000101486	18.0003	1.21613	0.0253276	0.0100965	5.63803e-06	-17.4364
843					31.3945	135.971			3.05483	3.26652	0.280433	0.741244	0.139688	0.935196	-0.0966591
844					31.4202	99.0194			0.402525	0.604954	0.62315	0.253771	0.0604408	0.665381	-0.587748
845					31.4379	205.159			0.28879	4.32463	1.21328	0.00391756	0.00327385	0.0667781	-3.90448
849					31.4851	79.9566			0.521819	1.14593	0.950234	0.0189277	0.00826722	0.455369	-1.13489
850					31.4851	82.9535			0.484293	0.580319	0.72845	0.221575	0.0543456	0.834529	-0.260965
851					31.5037	953.557			0.35487	0.00011028	1.21619	0.0216803	0.00906088	3217.91	11.6519
852					31.5148	170.045			0.0287035	5.38844	1.21338	0.0173936	0.00783696	0.00532687	-7.5525
853					31.5168	84.9505			0.275336	0.260867	0.445316	0.453891	0.0920724	1.05547	0.0778806
854					31.5339	190.957			0.000101486	0.941227	1.20737	0.224191	0.0548544	0.000107823	-13.179
855					31.5612	155.993			0.0534705	0.405401	1.1921	0.00250507	0.00259586	0.131895	-2.92254
857					31.5994	299.027			0.0512813	0.233785	1.19734	0.000552496	0.00104596	0.219353	-2.18868
859					31.6135	185.06			0.405459	0.00011028	1.21654	0.00494715	0.00371721	3676.64	11.8442
860					31.6239	373.046			0.0183123	0.230416	1.21582	0.0012112	0.00167073	0.0794751	-3.65335
862			TEPP	13.1826	31.6877	291.199			0.288623	0.103627	1.13374	0.00232933	0.00249158	2.78522	1.47779
864					31.7913	589.248			0.187632	0.013465	1.16116	0.000300956	0.000708478	13.9348	3.80063
865					31.7995	216.005			1.71359	0.849091	1.09558	0.00674254	0.00437725	2.01815	1.01303
866			2,4-Dichloro-cis,cis-mucote	-21.945	31.8638	212.002			10.0194	6.02995	1.09593	0.0202634	0.00864822	1.6616	0.732574
867					31.88	331.094			0.0559686	0.105869	1.11922	0.0114443	0.00610179	0.528661	-0.919586
868					31.9301	951.552			0.987617	0.00011028	1.21579	0.0514229	0.0168633	8955.57	13.1286
869					31.9344	186.92			0.000101486	0.167262	1.21632	0.000424315	0.00089153	0.000606749	-10.6866
870					31.9517	215.002			24.338	9.43252	1.19083	0.000141784	0.000490764	2.58022	1.3675
872					32.0689	216.998			0.796458	0.279357	1.0295	0.00569842	0.00398991	2.85104	1.51149
873					32.1904	126.952			0.297254	0.463079	1.06328	0.0337403	0.012275	0.641909	-0.639559
874					32.2044	257.042			0.00134747	0.31389	1.15692	0.0622132	0.0195035	0.00429281	-7.86386
875					32.226	140.01			0.0137439	0.0120382	0.402449	0.869316	0.159963	1.14169	0.191168
877					32.2638	590.252			0.0727076	0.00394009	1.0209	0.00799071	0.00485589	18.4533	4.20581
878					32.2683	183.033			0.00922754	2.46108	1.10071	0.001342	0.00177782	0.00374939	-8.05913
879					32.2836	247.028			1.07534	0.961003	0.511562	0.415204	0.0863573	1.11897	0.162177
880					32.2861	274.084			0.00170603	0.01183	0.970552	0.0331814	0.0121296	0.144212	-2.79374
881					32.3322	115.039			0.154752	0.418158	1.17423	0.00440698	0.00349637	0.370079	-1.43409
882			TG(15:0/20:4(5Z,8Z,11Z,14Z)/24:1(15Z))	-4.34406	32.3522	952.559			0.750947	0.00011028	1.21571	0.0497528	0.0164425	6809.48	12.7333
883					32.3635	182.93			0.0614985	0.00011028	0.516983	0.42275	0.087409	557.66	9.12324
884					32.3879	341.055			0.000101486	0.155612	1.21419	0.0539683	0.0174922	0.000652173	-10.5825
886					32.4384	218.946			0.00537498	0.177724	1.20212	0.0055616	0.00394161	0.0302434	-5.04723
887					32.4656	657.418			0.649214	0.00456046	1.1089	0.010098	0.00564787	142.357	7.15337
890					32.5248	154.037			2.0332	1.33284	0.956907	0.0702928	0.0214711	1.52547	0.609253
891					32.5248	642.427			0.445221	0.00011028	1.13397	0.399782	0.0841688	4037.2	11.9791
892					32.5248	658.423			0.297511	0.00011028	1.21627	0.00945535	0.00541852	2697.79	11.3976
893			TG(22:6(4Z,7Z,10Z,13Z,16Z,19Z)/22:6(4Z,7Z,10Z,13Z,16Z,19Z)/o-18:0)	-10.7972	32.5248	966.539			0.75471	0.00011028	1.21584	0.0507362	0.016691	6843.61	12.7405
896					32.6504	137.06			0.257772	0.120203	1.07673	0.00515873	0.00379747	2.14448	1.10063
897					32.6504	967.54			0.400756	0.00011028	1.21577	0.0461059	0.0155005	3634	11.8273
898					32.6791	965.532			1.04138	0.00011028	1.2162	0.0369668	0.0131102	9443.1	13.205
899					32.7133	91.0295			0.115442	0.775585	1.04558	0.0031577	0.00293351	0.148845	-2.74811
900					32.9016	579.387			0.178614	0.00011028	1.21611	0.0122702	0.00636168	1619.64	10.6615
901					33.0122	643.428			0.27627	0.00011028	1.21606	0.0121197	0.00631538	2505.17	11.2907
902					33.0903	135.044			1.04183	0.91502	0.422886	0.761034	0.142885	1.13859	0.187248
903			Aluminum acetoacetate	-7.40216	33.1701	331.228			0.878404	0.0903752	1.2095	0.0110935	0.00598692	9.71952	3.28088
905					33.3199	107.05			0.157587	0.147927	0.289277	0.826015	0.153216	1.0653	0.09126
906					33.3538	183.92			0.000994332	0.611731	1.17278	0.01953	0.0084314	0.00162544	-9.26495
908					33.3554	801.483			0.245441	0.00011028	1.21646	0.00599609	0.00409961	2225.62	11.12
910					33.4092	802.488			0.1135	0.00011028	1.21638	0.00601471	0.0041063	1029.2	10.0073
911					33.4109	213.998			0.238873	0.166712	0.583779	0.329262	0.073437	1.43285	0.518891
913					33.4467	582.405			0.460457	0.00011028	1.21428	0.0321375	0.0118573	4175.36	12.0277
914					33.4467	613.392			0.187719	0.00011028	1.21595	0.00989945	0.00557821	1702.21	10.7332
919					33.4996	614.396			0.0751904	0.00011028	1.21468	0.0242582	0.00979729	681.815	9.41324
922			ADP-5-ethyl-4-methylthiazole-2-carboxylate	-23.7429	33.7325	597.395			3.41159	0.00011028	1.21665	0.00792668	0.00483282	30935.8	14.917
924					33.9811	598.4			1.48046	0.00011028	1.21664	0.00468854	0.00361448	13424.6	13.7126
925					34.0842	474.223			0.00737292	0.125653	1.18653	0.0511424	0.016793	0.0586769	-4.09106
926					34.1212	473.218			0.0254975	0.494528	1.20646	0.0182343	0.00807482	0.0515592	-4.27763
927					34.2141	80.9645			0.0321474	0.146146	1.17656	0.000726432	0.00122032	0.219968	-2.18464
929					34.2385	240.132			0.461384	0.380373	0.481314	0.428204	0.0881615	1.21298	0.278554
930					34.2392	250.157			0.317256	0.566561	0.367842	0.680258	0.129686	0.559967	-0.836586
931					34.251	643.28			0.115101	0.179772	1.06918	0.0212196	0.00892777	0.640258	-0.643274
933					34.2628	239.129			3.33558	3.45126	0.0984101	0.891526	0.163382	0.966482	-0.0491846
934					34.2628	690.45			0.340572	0.00011028	1.21626	0.00831072	0.00498076	3088.26	11.5926
935					34.2939	121.971			0.0815858	0.212319	1.13417	0.00751836	0.00468211	0.384261	-1.37984
936					34.3026	243.139			0.128766	0.022066	1.15099	0.00675626	0.00438281	5.83549	2.54485
937					34.3069	689.447			0.675439	0.00011028	1.21627	0.00842236	0.00502521	6124.79	12.5804
938					34.3621	226.987			0.0166876	3.35952	1.21297	0.0381545	0.0134072	0.00496726	-7.65333
939					34.4044	463.991			0.000101486	0.0031273	0.55396	0.422332	0.0873511	0.0324517	-4.94556
940					34.4156	193.087			0.145123	0.276945	1.02769	0.028845	0.0110282	0.524014	-0.932322
942					34.7531	804.458			2.20734	0.0146001	1.21067	0.00602956	0.00411162	151.187	7.24019
943					34.9145	227.092			0.129202	1.50942	1.20592	0.00897714	0.00524038	0.0855969	-3.5463
946					34.9791	110.975			3.60673	11.2977	1.13221	0.0294718	0.0111867	0.319243	-1.64727
948					35.0295	430.173			0.0677803	0.00011028	1.21448	0.0205181	0.00872237	614.622	9.26356
949					35.1703	297.021			0.000101486	0.00011028	0.493975	0.432137	0.0887002	0.920261	-0.119885
952					35.636	171.013			0.0357138	10.5228	1.07307	0.00408465	0.00335243	0.00339395	-8.20282
953					35.7947	169.017			0.00432595	249.053	1.18554	0.00253586	0.00261346	1.73696e-05	-15.8131
954			2-Aminoethylarsote	9.67598	35.8025	170.02			0.00550245	10.8834	1.1565	0.00302013	0.00286795	0.000505582	-10.9498
955					35.8204	444.189			0.000101486	0.00888319	0.842284	0.367313	0.079381	0.0114245	-6.45172
956					35.8204	486.199			0.000101486	0.00011028	0.493975	0.432137	0.0887002	0.920261	-0.119885
957					35.9823	269.249			0.385005	0.916778	1.07587	0.00875652	0.00515594	0.419954	-1.2517
958					36.0437	247.171			5.56863	0.178353	1.21517	0.00150181	0.00189768	31.2224	4.96451
959					36.1302	428.193			0.0141739	0.00173578	0.993573	0.00367087	0.00316516	8.1657	3.02958
960					36.586	150.056			3.4902	13.5652	1.20183	1.98255e-05	0.000199536	0.257291	-1.95852
963					37.0227	362.1			0.000101486	0.207207	1.21422	0.0378467	0.0133307	0.000489782	-10.9956
964					37.0227	580.299			0.000101486	0.00011028	0.493975	0.432137	0.0887002	0.920261	-0.119885
965					37.2368	183.102			0.187203	0.140131	0.274143	0.529732	0.104477	1.33592	0.41783
966					37.2583	576.267			0.000101486	0.00011028	0.493975	0.432137	0.0887002	0.920261	-0.119885
967			2-Amino-4-hydroxy-6-(D-erythro-1,2,3-trihydroxypropyl)-7,8-dihydropteridine	-7.21086	37.3359	256.236			1.75171	9.05487	1.1968	0.00109571	0.00157661	0.193455	-2.36993
968					37.3761	176.035			0.0275157	0.140785	1.18411	0.0366376	0.0130269	0.195446	-2.35516
974					37.5639	842.495			0.218645	0.00011028	1.21651	0.000122598	0.000462193	1982.64	10.9532
976					37.7451	449.151			0.00970481	0.674598	1.20662	0.0494799	0.0163731	0.0143861	-6.11918
978					37.8004	385.104			0.00324935	0.214294	1.07595	0.0773194	0.0231274	0.015163	-6.0433
979					38.0014	578.283			0.000101486	0.00011028	0.493975	0.432137	0.0887002	0.920261	-0.119885
980					38.0153	211.946			0.000101486	0.00011028	0.493975	0.432137	0.0887002	0.920261	-0.119885
982					38.0737	841.481			0.541609	0.00011028	1.21647	0.00899333	0.00524652	4911.24	12.2619
984					38.0977	858.49			0.0112778	0.00011028	0.829461	0.226624	0.0553254	102.266	6.67618
986					38.1051	816.503			7.46786	0.146282	1.1876	0.0111845	0.00601699	51.0512	5.67387
987					38.1149	838.463			0.0934582	0.00011028	1.21615	0.00230293	0.00247534	847.465	9.72701
988					38.1149	840.48			0.450682	0.00011028	1.21637	0.014466	0.00703546	4086.72	11.9967
990					38.1386	817.515			15.3263	0.135097	1.20215	0.0129878	0.00658861	113.446	6.82587
991					38.1386	818.52			6.72708	0.069267	1.17266	0.0135308	0.00675715	97.1181	6.60167
992					38.172	557.459			0.317538	0.00011028	1.21516	0.0402945	0.0139419	2879.39	11.4915
993					38.172	815.502			16.4352	0.30326	1.19266	0.0106809	0.00584845	54.195	5.76009
996			Ferricyanide	-14.0795	38.3366	212.954			0.121391	0.698114	1.18186	0.00054924	0.00104242	0.173884	-2.5238
997					38.3366	213.951			0.102233	0.277971	1.19327	0.000157644	0.000511072	0.367784	-1.44307
1002					38.3972	130.992			0.0680946	0.193618	1.10503	0.0116363	0.00616353	0.351696	-1.5076
1008					38.4791	854.459			0.0906729	0.00011028	1.19505	0.166037	0.0429325	822.209	9.68336
1012					38.5388	855.461			0.041204	0.00011028	1.21594	0.00392751	0.00327859	373.632	8.54547
1013					38.5496	401.1			0.00406578	0.571874	1.10273	0.0540537	0.0175131	0.00710958	-7.13602
1018					38.6269	302.221			1.90365	0.129896	1.2094	0.0190792	0.00830876	14.6552	3.87334
1019					38.639	112.937			0.000101486	0.869345	1.21601	0.0193392	0.00837964	0.000116738	-13.0644
1031					38.943	856.474			0.0164855	0.00011028	1.21587	0.00123445	0.0016904	149.488	7.22389
1034					38.9732	765.486			4.28745	0.0598283	1.19509	0.0289042	0.0110433	71.6626	6.16315
1035					38.98	713.362			0.138286	0.00011028	1.21469	0.020513	0.00872089	1253.96	10.2923
1039					39.0722	199.058			0.10445	0.0895995	0.4529	0.53513	0.105335	1.16574	0.221248
1046					39.4121	296.98			0.00702444	0.021789	0.811132	0.276792	0.0645871	0.322385	-1.63314
1051					39.572	172.958			0.00626438	0.210937	1.2136	0.00137588	0.00180419	0.0296979	-5.07349
1052					39.6359	124.983			0.206898	2.81434	0.982244	0.32833	0.0732866	0.0735158	-3.7658
1056					39.7124	299.98			0.000101486	0.031621	1.20859	0.0881927	0.0256566	0.00320945	-8.28346
1079					40.5715	196.025			0.581738	4.1715	1.21085	0.000128531	0.000471558	0.139456	-2.84212
1080					40.5715	860.505			0.0138005	0.00011028	1.20889	0.0670339	0.0206889	125.141	6.96741
1082					40.6508	373.104			0.000101486	0.0134844	1.20946	0.0477279	0.0159235	0.0075262	-7.05386
1086					40.9484	230.013			0.214086	0.249731	0.0747684	0.678288	0.129359	0.857266	-0.222184
1097					41.1606	170.997			0.000101486	2.27032	1.21561	0.0423394	0.0144929	4.47012e-05	-14.4493
1100					41.1897	138.97			0.260694	6.12573	1.20802	0.010696	0.00585355	0.0425573	-4.55445
1101					41.2654	278.221			38.7068	0.039644	1.21203	0.013763	0.00682766	976.361	9.93127
1105					41.4879	547.261			0.000101486	0.00011028	0.493975	0.432137	0.0887002	0.920261	-0.119885
1107					41.5572	182.009			0.0289486	0.133044	1.20214	0.000255219	0.000644719	0.217587	-2.20034
1111					41.7522	296.016			0.000101486	0.00011028	0.493975	0.432137	0.0887002	0.920261	-0.119885
1115					41.9211	131.034			0.0652778	0.245517	1.19314	0.000198521	0.000560435	0.265879	-1.91116
1121					42.163	202.961			0.0434863	0.692516	0.904631	0.140818	0.0374187	0.0627946	-3.99322
1122					42.2484	705.393			0.0652928	0.00011028	1.21637	0.000595357	0.00109262	592.065	9.20961
1126			Pyridoxamine phosphate	23.1742	42.3567	249.186			3.85315	0.18291	1.21123	0.0160112	0.00746475	21.0659	4.39683
1128					42.6957	239.98			0.000101486	0.176945	1.21632	0.00174038	0.00208716	0.000573546	-10.7678
1130					42.7536	239.031			0.000857232	0.421655	1.16712	0.00313983	0.00292508	0.00203302	-8.94216
1134			Cobaltous sulfate	11.5662	42.9766	156.005			0.0018206	1.29847	1.15286	0.000832031	0.0013313	0.00140211	-9.47818
1139			1-(4-Hydroxy-2-methylpyrimid-5-ylmethyl)-3-(beta-hydroxyethyl)-2-methylpyridinium bromide	0.994666	43.1223	341.223			0.00696305	0.0365087	0.827483	0.00207569	0.00232865	0.190723	-2.39045
1142					43.2082	157.918			0.000101486	0.00011028	0.493975	0.432137	0.0887002	0.920261	-0.119885
1147					43.4884	732.386			0.00288562	0.00011028	1.21267	0.0159265	0.00744216	26.1664	4.70964
1148					43.4977	698.286			0.0206713	0.00011028	1.21529	0.0188107	0.00823513	187.445	7.55032
1149					43.5605	809.546			3.20573	0.102909	1.2131	0.00670288	0.00436113	31.1511	4.96121
1151					43.736	807.528			4.87554	0.0941634	1.21088	0.00297529	0.00284608	51.7775	5.69425
1154					43.8204	781.468			0.361648	0.00011028	1.21562	0.013093	0.0066217	3279.38	11.6792
1155					43.8502	179.032			0.00428627	0.00011028	0.863954	0.211778	0.052418	38.8672	5.28048
1164					44.0949	168.981			0.000101486	3.13786	1.21522	0.0649099	0.0201703	3.23425e-05	-14.9162
1165					44.1344	204.93			0.000101486	0.134898	1.21323	0.0694614	0.0212731	0.000752319	-10.3764
1166					44.2012	780.46			0.354458	0.00352862	1.09819	0.0221976	0.00921132	100.452	6.65037
1167					44.2702	782.473			0.170284	0.00011028	1.21512	0.0168621	0.00769525	1544.11	10.5926
1170					44.348	808.533			2.31574	0.0483002	1.2094	0.0029754	0.00284613	47.9447	5.5833
1171					44.3494	833.491			1.08935	0.00127597	1.16623	0.0175644	0.00788383	853.744	9.73766
1172					44.4123	831.477			0.359191	0.00011028	1.21617	0.0179288	0.00798835	3257.09	11.6694
1175					44.5695	788.501			0.140816	0.00011028	1.21586	0.0191127	0.00831792	1276.9	10.3184
1177					44.6587	181.995			0.0416912	0.103724	1.20168	0.000410138	0.00087234	0.401943	-1.31494
1179					44.7006	835.509			0.110174	0.00011028	1.21601	0.0214411	0.00899175	999.04	9.9644
1180					44.7158	156.99			0.0131826	1.66953	1.07321	4.48241e-07	3.45118e-05	0.00789597	-6.98467
1185					44.7549	784.487			0.172268	0.003915	1.05987	0.01	0.00561364	44.0021	5.4595
1188					44.8439	112.954			0.423362	0.312312	0.955867	0.0740444	0.0223518	1.35557	0.438905
1189					44.8439	745.493			0.747161	0.0116787	1.20629	0.00113982	0.0016129	63.9765	5.99947
1191					44.913	198.04			0.162127	1.04008	1.21148	0.00951595	0.00544063	0.155879	-2.68151
1195					45.1064	95.9516			0.247507	0.283534	0.133117	0.696373	0.132352	0.872934	-0.196056
1197			3-Iodothyronamine	-17.9882	45.2774	356.172			0.0076441	0.00574814	0.470205	0.67035	0.128039	1.32984	0.41125
1206					45.5619	287.104			0.00197506	0.0301061	0.467927	0.239479	0.0577792	0.0656035	-3.93008
1212					45.8855	125.928			0.431649	0.506655	0.854384	0.120993	0.0329304	0.851958	-0.231146
1213					45.9386	152.035			0.0323102	0.35643	1.21008	0.00521484	0.00381821	0.0906496	-3.46356
1214					45.9911	178.051			0.0909652	0.852803	1.14839	0.000958019	0.00145502	0.106666	-3.22883
1224					46.3192	188.02			0.170014	0.171628	0.128686	0.942981	0.171198	0.990594	-0.0136336
1228					46.3496	241.003			0.000101486	9.9695	1.21609	0.0263335	0.010371	1.01797e-05	-16.584
1230					46.6674	327.088			0.000101486	0.135622	1.21627	0.000731004	0.00122484	0.000748299	-10.3841
1236					46.8905	258.001			0.000101486	0.994036	1.21399	0.0886613	0.0257629	0.000102095	-13.2578
1237					46.931	136.991			0.04877	0.458054	1.19228	0.0153722	0.00729161	0.106472	-3.23145
1246					47.4366	251.016			0.136709	0.0791391	1.1603	0.00288562	0.00280136	1.72746	0.788651
1249					47.7347	823.524			0.366005	0.00444794	1.20738	0.013064	0.0066126	82.2863	6.36258
1250			5-O-(1-Carboxyvinyl)-3-phosphoshikimate	-2.13633	47.739	325.185			0.137494	0.261228	1.14911	0.00287868	0.00279784	0.526336	-0.925944
1251					47.7503	829.519			0.0577993	0.00011028	1.21139	0.0539673	0.017492	524.115	9.03374
1252					47.7728	177.04			0.394295	3.07241	1.20918	8.35712e-05	0.000387904	0.128334	-2.96202
1255					47.9338	149.027			0.0870621	0.237846	1.18624	0.000202543	0.000566026	0.366044	-1.44991
1256					47.9424	164.937			0.000101486	0.00011028	0.493975	0.432137	0.0887002	0.920261	-0.119885
1257					48.0703	822.467			0.144212	0.00011028	1.21551	0.026749	0.0104824	1307.69	10.3528
1261					48.1793	823.473			0.375252	0.00610737	1.20033	0.0162171	0.00751931	61.4425	5.94117
1263			3,5-Dichloro-4-hydroxyphenylpyruvate	8.01465	48.2014	250.057			0.000101486	0.00579649	0.875217	0.185192	0.0470058	0.0175082	-5.83583
1265					48.2413	827.504			0.0742317	0.00011028	1.21652	0.00419494	0.00340278	673.122	9.39472
1266					48.2812	825.489			0.29534	0.00524849	1.20942	0.0136914	0.00680601	56.2715	5.81433
1267					48.2999	821.51			0.376864	0.00413145	1.21039	0.00359044	0.00312988	91.2183	6.51125
1274					48.5591	175.051			0.00594937	0.0237352	0.777799	0.0292649	0.0111346	0.250656	-1.99622
1276					48.6311	833.511			1.78255	0.00011028	1.21379	0.088119	0.0256399	16163.9	13.9805
1281					48.8816	448.247			0.069556	0.0427869	0.65377	0.244321	0.0586886	1.62564	0.701005
1282					48.8816	832.499			0.870934	0.00011028	1.21648	0.0147319	0.00711197	7897.5	12.9472
1283					48.8951	561.268			0.00713243	0.00011028	1.2127	0.0196705	0.00847333	64.6758	6.01516
1284					48.9486	168.03			0.0246194	0.195401	1.18496	0.000434423	0.00090493	0.125994	-2.98857
1285			Calcium arsete	12.085	49.0055	399.084			0.000897113	0.104931	1.13755	0.00714728	0.00453943	0.00854955	-6.86994
1287					49.0553	831.499			1.88149	0.00011028	1.21657	0.0126864	0.00649275	17061.1	14.0584
1288					49.078	560.256			0.00494847	0.00011028	1.16596	0.220774	0.0541892	44.872	5.48774
1290					49.2236	435.24			0.00771064	0.00830006	0.300183	0.821057	0.152437	0.928987	-0.10627
1292					49.3223	195.037			0.000101486	26.3958	1.21646	0.00429651	0.00344813	3.84479e-06	-17.9887
1295			3'-O-(4-Benzoyl)benzoyl ATP	-15.5338	49.4547	716.389			0.0369412	0.00011028	1.21636	7.7406e-05	0.00037904	334.978	8.38792
1297					49.5286	559.253			0.00437392	0.00011028	1.17046	0.101304	0.0285571	39.662	5.30969
1299					49.5483	434.204			0.00127675	0.0018699	0.376842	0.711963	0.134915	0.682791	-0.550484
1302					49.6867	172.04			0.00456337	0.00232617	0.370178	0.561619	0.109589	1.96175	0.972141
1303					49.7346	717.394			0.0125511	0.00011028	1.21549	0.0141735	0.00694999	113.811	6.8305
1306					49.8471	275.15			0.168032	0.26405	0.972243	0.0737775	0.0222898	0.636363	-0.652079
1308					49.9501	404.24			0.0617847	0.0108272	1.12076	0.0102685	0.00570745	5.70645	2.51259
1309			Sulfluramid	0.882382	49.9563	528.206			0.000101486	0.00011028	0.493975	0.432137	0.0887002	0.920261	-0.119885
1312					50.039	729.316			0.000101486	0.0654768	1.2051	0.0992513	0.028111	0.00154995	-9.33356
1315					50.2346	400.116			0.000101486	0.0730341	1.21536	0.0138021	0.00683941	0.00138957	-9.49115
1316					50.2731	714.375			0.0573541	0.00011028	1.20594	0.0931261	0.0267632	520.079	9.02259
1317			TG(18:0/22:4(7Z,10Z,13Z,16Z)/18:0)	0.0218894	50.3347	940.53			0.000101486	0.00011028	0.493975	0.432137	0.0887002	0.920261	-0.119885
1318					50.3469	462.236			0.00263897	0.000988569	0.418189	0.344823	0.0759132	2.66948	1.41656
1325					50.5844	148.04			0.372731	1.19154	1.0344	0.0283503	0.0109019	0.312815	-1.67662
1326					50.6033	704.39			0.0262441	0.00011028	1.21527	0.0155323	0.00733555	237.977	7.89468
1327					50.6462	742.18			0.000101486	0.00011028	0.493975	0.432137	0.0887002	0.920261	-0.119885
1328					50.6555	701.363			0.173819	0.00011028	1.21582	0.020701	0.0087763	1576.17	10.6222
1330					50.6985	700.358			0.0775418	0.00011028	1.21615	0.0107402	0.0058684	703.138	9.45766
1333					50.7222	152.968			0.000101486	0.183218	1.2154	0.0209329	0.00884433	0.00055391	-10.8181
1335					50.7507	715.377			0.0110941	0.0011354	1.02366	0.00362266	0.00314411	9.77104	3.28851
1336					50.7937	365.051			0.000101486	0.00185672	0.565907	0.420609	0.087112	0.0546589	-4.1934
1337			Aplysil	17.8829	50.9154	310.211			0.0654705	0.0300633	1.06732	0.0375736	0.0132626	2.17775	1.12284
1341					51.0917	701.414			0.326089	0.00011028	1.21557	0.0194897	0.00842036	2956.92	11.5299
1345					51.1546	688.359			0.0206252	0.00011028	1.21297	0.0392248	0.0136701	187.026	7.5471
1347					51.2069	332.895			0.000101486	0.00011028	0.493975	0.432137	0.0887002	0.920261	-0.119885
1354					51.4399	403.152			0.000645981	0.00011028	0.471782	0.433938	0.0889457	5.85766	2.55032
1357					51.4811	702.372			0.0871663	0.00011028	1.21571	0.0163829	0.00756495	790.412	9.62646
1360					51.5752	302.055			0.000101486	0.172169	1.2163	0.000461447	0.000939649	0.000589455	-10.7283
1362					51.6191	417.873			0.000101486	0.00011028	0.493975	0.432137	0.0887002	0.920261	-0.119885
1363					51.6631	328.093			0.000101486	0.0165558	1.21106	0.0381614	0.0134089	0.00612994	-7.34991
1364					51.7253	433.847			0.000101486	0.00011028	0.493975	0.432137	0.0887002	0.920261	-0.119885
1365					51.7345	518.824			0.000101486	0.00011028	0.493975	0.432137	0.0887002	0.920261	-0.119885
1368					51.862	703.377			0.0394071	0.00011028	1.2159	0.00971042	0.00551089	357.338	8.48115
1369					51.9315	187.979			0.146258	0.267934	1.16282	0.00110907	0.00158773	0.545875	-0.873357
1371					51.9663	700.403			0.109226	0.00011028	1.2156	0.0185462	0.00816202	990.449	9.95194
1373					52.0266	942.238			0.000101486	0.00011028	0.493975	0.432137	0.0887002	0.920261	-0.119885
1374					52.0464	301.12			0.000101486	1.03282	1.21646	0.000864657	0.00136459	9.82609e-05	-13.313
1380					52.3379	252.992			0.000101486	0.192822	1.18787	0.161381	0.0419193	0.00052632	-10.8918
1381					52.3441	253.995			0.000101486	0.00203995	0.554682	0.422153	0.0873263	0.0497494	-4.32918
1383					52.3984	143.107			2.81956	2.84648	0.00748229	0.960499	0.173825	0.990541	-0.0137115
1384					52.4072	170.045			0.153235	3.96184	1.21401	0.00310297	0.00290753	0.0386778	-4.69235
1389					52.4147	542.122			0.000101486	0.00011028	0.493975	0.432137	0.0887002	0.920261	-0.119885
1391					52.456	255.991			0.000101486	0.0123265	0.870395	0.232717	0.0564957	0.00823317	-6.92434
1396					52.5459	502.11			0.000101486	0.00011028	0.493975	0.432137	0.0887002	0.920261	-0.119885
1397					52.6314	622.145			0.000101486	0.00011028	0.493975	0.432137	0.0887002	0.920261	-0.119885
1399					52.8293	122.975			2.55721	9.25078	1.21035	7.39598e-05	0.000373647	0.276432	-1.855
1401					52.937	196.037			0.00129211	1.63562	1.16956	0.00338944	0.00303876	0.000789986	-10.3059
1402			5-Tetrazolyl-glycine	-6.31988	52.9718	144.11			0.221585	0.230302	0.222465	0.791359	0.147738	0.96215	-0.0556657
1404					53.0074	221.082			0.000101486	0.274957	1.21625	0.00216192	0.0023858	0.000369098	-11.4037
1405					53.0201	130.992			0.0849705	0.483162	1.19827	0.0193255	0.00837592	0.175863	-2.50747
1409					53.0952	227.165			0.195435	0.0102683	0.963416	0.00401387	0.00331948	19.033	4.25043
1412					53.1563	232.048			0.692701	0.45017	0.886778	0.147577	0.0389063	1.53875	0.621763
1418					53.3268	180.066			0.00563058	3.35167	1.13601	0.00326063	0.00298118	0.00167993	-9.21738
1421					53.3321	265.106			0.000101486	0.116011	1.21596	0.010075	0.00563986	0.000874797	-10.1588
1427					53.6736	277.031			0.000101486	0.325696	1.21606	0.00604349	0.0041166	0.000311598	-11.648
1429					53.7248	142.998			0.106085	0.463412	1.09458	0.0188572	0.0082479	0.228921	-2.12708
1434					53.8987	129.055			3.43138	0.00011028	1.21613	0.011107	0.00599139	31115.2	14.9253
1435					53.9045	315.076			0.00544619	6.70475	1.14949	0.0292356	0.0111272	0.000812287	-10.2657
1436					53.9045	316.079			0.000101486	0.600841	1.21519	0.0463155	0.0155555	0.000168907	-12.5315
1440					54.0431	97.0401			0.613138	2.55874	1.1683	0.00313355	0.0029221	0.239625	-2.06115
1445					54.3181	190.051			0.0656254	0.17493	0.482293	0.306251	0.069654	0.375152	-1.41445
1447					54.3684	265.181			0.197565	0.0128513	1.19138	0.000796148	0.00129361	15.3731	3.94234
1449			2,4-Dichlorophenoxyacetate	-18.6064	54.3955	222.041			0.000101486	0.00176202	0.56627	0.420493	0.0870958	0.0575965	-4.11788
1450					54.4604	374.145			0.000101486	0.164372	1.21594	0.012009	0.00628106	0.000617417	-10.6615
1451					54.4656	185.013			0.00157404	2.79012	1.17503	0.0233136	0.00953113	0.000564149	-10.7916
1453					54.5017	254.067			0.0159714	0.089226	1.1492	0.000924887	0.00142372	0.178999	-2.48197
1454					54.6817	466.266			0.000101486	0.00011028	0.493975	0.432137	0.0887002	0.920261	-0.119885
1455					54.8091	238.145			0.330215	0.130905	1.1838	0.0030829	0.00289804	2.52256	1.33489
1456					54.8098	252.051			0.000101486	0.287939	1.2163	0.00111763	0.0015948	0.000352457	-11.4703
1457					54.8204	173.009			0.129811	0.102606	0.545408	0.450256	0.0915022	1.26514	0.339295
1458					54.9297	363.219			0.00966272	0.0348497	0.99962	0.143024	0.0379056	0.277268	-1.85064
1461					55.0138	106.04			2.00062	6.14925	1.07425	0.0578923	0.0184337	0.325344	-1.61996
1466					55.0767	205.035			0.201381	0.106698	0.895649	0.157559	0.0410925	1.88739	0.916389
1470					55.482	130.058			0.119042	0.0414102	0.53238	0.435051	0.0890972	2.8747	1.52341
1471					55.5726	839.505			1.09269	0.0039097	1.124	0.0416301	0.014299	279.482	8.12661
1473					55.5784	862.214			0.000101486	0.00011028	0.493975	0.432137	0.0887002	0.920261	-0.119885
1474					55.6303	150.056			0.00792952	0.0852371	1.17007	8.26715e-05	0.000386668	0.0930289	-3.42618
1475					55.6425	102.019			0.408972	0.209527	1.13924	0.050599	0.0166565	1.95189	0.964869
1477					55.6958	219.007			0.00246155	0.101858	1.08223	3.96853e-05	0.000292828	0.0241665	-5.37085
1478					55.6997	840.507			0.540608	0.00222649	1.13275	0.0544875	0.0176187	242.808	7.92367
1482					55.8787	140.986			1.14047	13.7545	1.19546	0.0188918	0.00825739	0.0829161	-3.5922
1485					55.9175	110.957			0.226632	0.273907	0.718311	0.237827	0.0574671	0.827403	-0.273338
1487					56.0609	842.523			0.240896	0.00011028	1.21479	0.0698893	0.0213751	2184.41	11.093
1493					56.3329	405.095			0.000101486	0.175862	1.21606	0.00921318	0.00532913	0.00057708	-10.7589
1494					56.4739	78.9182			0.787375	15.8225	1.21189	0.00585763	0.00404923	0.049763	-4.32878
1495					56.4751	80.9161			0.893635	18.4159	1.21124	0.00600096	0.00410136	0.0485251	-4.36512
1498					56.494	181.025			0.000101486	0.0554178	1.21095	0.086226	0.0252079	0.00183129	-9.09292
1500					56.5343	785.454			0.247506	0.00011028	1.21596	0.0330791	0.0121031	2244.35	11.1321
1503					56.6754	221.155			0.184094	0.395127	1.1202	0.011716	0.0061889	0.465912	-1.10187
1505					56.7653	236.106			0.268009	0.637922	1.13293	0.0120921	0.00630686	0.420128	-1.2511
1510					56.8385	163.04			0.79463	0.885152	0.496494	0.457344	0.0926429	0.897733	-0.155642
1515					57.0712	267.026			0.000101486	0.355444	1.21635	0.000561746	0.00105628	0.000285519	-11.7741
1519					57.1016	817.518			24.5614	1.3245	1.18344	0.070772	0.0215848	18.544	4.21288
1521					57.1876	744.494			8.08175	0.319534	1.18743	0.0764381	0.0229194	25.2923	4.66063
1522					57.2378	818.52			10.8336	0.589628	1.18394	0.071334	0.0217176	18.3736	4.19956
1523					57.3112	293.176			0.391628	1.67996	1.19113	0.00262003	0.00266075	0.233118	-2.10087
1528					57.3588	242.077			0.0132299	0.833359	1.0366	1.21359e-06	5.37204e-05	0.0158754	-5.97706
1529					57.3814	403.056			0.006214	0.114338	1.17117	0.0854361	0.0250264	0.0543478	-4.20164
1530					57.3915	591.262			0.292965	0.0401002	1.15505	0.000459872	0.000937668	7.30582	2.86905
1531					57.4205	819.53			4.25241	0.404445	1.15379	0.094856	0.0271449	10.5142	3.39427
1533					57.443	815.502			24.5621	0.745946	1.19658	0.052202	0.0170574	32.9275	5.04122
1535					57.4859	294.18			0.113594	0.29448	1.0995	0.00990847	0.0055814	0.385743	-1.37429
1536					57.5047	791.504			3.04043	0.155987	1.17866	0.0509251	0.0167385	19.4915	4.28477
1537					57.5047	816.503			11.1583	0.330115	1.19567	0.0546237	0.0176518	33.8011	5.079
1538					57.5296	848.497			0.551863	0.00360466	1.10805	0.0569592	0.0182128	153.097	7.2583
1539					57.5831	592.267			0.112767	0.0092727	0.915774	0.000117297	0.000453379	12.1612	3.60422
1540					57.6051	635.357			0.726967	0.00770369	1.06593	0.00473546	0.00363351	94.366	6.5602
1541					57.6051	745.504			20.0806	0.844571	1.18389	0.0821121	0.0242547	23.7761	4.57144
1543					57.6094	792.508			1.30329	0.0617563	1.18563	0.0717479	0.0218152	21.1038	4.39943
1544					57.6137	227.99			0.0175438	0.310545	1.17285	0.0198536	0.00852769	0.0564937	-4.14577
1546			Monobromobisphenol A	-7.98769	57.6234	308.187			0.0558987	0.0158298	0.707013	0.0374116	0.0132221	3.53122	1.82017
1547					57.6416	213.149			0.0546511	0.0713553	0.589801	0.342951	0.0756187	0.765902	-0.384768
1548					57.6416	743.488			19.2226	0.720059	1.18789	0.0844889	0.0248078	26.6959	4.73855
1549					57.6515	171.102			0.881512	0.685745	0.852789	0.13895	0.0370042	1.28548	0.362307
1550					57.6614	789.488			0.855716	0.005339	1.10373	0.0609567	0.0191952	160.277	7.32442
1551					57.8011	190.108			0.0440027	0.135941	1.19769	0.000894966	0.00139472	0.32369	-1.62732
1555					58.1074	243.018			0.00961829	3.75399	1.19669	0.0449277	0.0151892	0.00256215	-8.60843
1556			Propyzamide	-22.4809	58.1451	257.129			0.00413242	0.00461208	0.0895887	0.901846	0.164961	0.896	-0.15843
1559					58.1895	218.075			0.000101486	0.259698	1.21446	0.0372163	0.013173	0.000390786	-11.3213
1560					58.1895	226.987			0.0152128	7.7147	1.20642	0.0212665	0.00894134	0.00197192	-8.98618
1561					58.2057	182.119			0.0484537	0.1143	0.889515	0.107949	0.0299726	0.423918	-1.23814
1562			2-Amino-5,6-dichloro-3,4,-dihydroquinazoline	-10.8978	58.2914	217.072			0.0130201	2.90073	1.2127	0.027766	0.0107507	0.00448855	-7.79953
1566					58.4671	449.232			0.062631	0.502109	1.15533	0.00550234	0.00392109	0.124736	-3.00305
1567					58.4671	637.374			0.491016	0.00011028	1.2166	0.00381087	0.00322478	4452.46	12.1204
1568					58.491	765.486			4.16738	0.459061	1.16937	0.0571586	0.0182602	9.07805	3.18238
1570					58.5149	766.49			1.73466	0.188544	1.18054	0.0499717	0.016498	9.20028	3.20168
1571			2,8-bis-Trifluoromethyl-4-quinoline carboxylic acid	11.4217	58.5197	310.175			0.060322	0.0479949	0.549321	0.385765	0.0821325	1.25684	0.329803
1572					58.6028	737.455			0.675096	0.0198746	1.20652	0.0197125	0.00848582	33.9678	5.0861
1575					58.8228	126.988			0.162177	0.325436	1.1315	0.00827055	0.00496467	0.498338	-1.0048
1576					58.9044	738.457			0.247836	0.00108774	1.15091	0.0166756	0.00764491	227.846	7.83191
1577					58.9044	829.482			0.134732	0.00594423	1.18945	0.0142308	0.00696686	22.6659	4.50245
1579					58.9482	385.105			0.0296021	0.755016	1.20339	0.00296537	0.0028412	0.0392072	-4.67274
1580					58.9686	276.952			0.000101486	0.00899237	1.18832	0.101319	0.0285603	0.0112858	-6.46935
1581					59.0034	124.983			0.104301	1.26143	1.18634	0.0617726	0.0193957	0.0826846	-3.59624
1583					59.0388	148.97			0.0243519	0.208259	1.1209	0.000608035	0.00110588	0.116931	-3.09627
1585			O-Phospho-L-serine	14.1038	59.1442	186.082			0.0278758	0.0867693	0.0849968	0.541229	0.1063	0.321263	-1.63817
1589					59.3383	360.062			0.000101486	0.218074	1.21469	0.0381754	0.0134123	0.000465375	-11.0693
1594					59.5464	160.061			0.000101486	0.0247328	1.21423	0.018628	0.0081847	0.0041033	-7.929
1595					59.5788	282.03			0.000101486	0.145041	1.21518	0.0285892	0.0109631	0.000699705	-10.481
1596					59.6027	100.003			0.044016	0.0823279	0.915786	0.109939	0.0303882	0.534643	-0.903353
1597					59.6027	290.1			0.00232922	0.18141	1.10135	0.010523	0.00579496	0.0128395	-6.28326
1601					59.6839	450.154			0.00289944	0.0393434	1.02547	0.000454914	0.0009314	0.0736956	-3.76228
1602					59.6872	132.074			0.677519	1.07116	1.10968	0.00899037	0.0052454	0.632509	-0.660842
1603					59.7514	968.525			0.00278732	0.00011028	0.497559	0.424935	0.0877113	25.275	4.65964
1604					59.7546	197.022			0.000101486	1.53427	1.216	0.0148153	0.00713574	6.6146e-05	-13.884
1609					59.8153	133.05			0.0349589	0.119508	1.18074	0.000618271	0.00111641	0.292524	-1.77337
1610			2,2-Bis(4-hydroxyphenyl)hexafluoropropane	7.88919	59.8223	337.239			0.366263	0.0271502	1.20911	7.03815e-05	0.000367673	13.4903	3.75385
1611			CE(22:4(7Z,10Z,13Z,16Z))	-22.658	59.8735	702.168			0.000101486	0.00173553	0.554996	0.422061	0.0873135	0.0584755	-4.09602
1613					59.9064	287.126			0.016637	1.12582	1.21572	0.00272588	0.00271832	0.0147777	-6.08044
1615					59.9598	564.267			0.00178837	0.00011028	0.49207	0.426289	0.0878981	16.2167	4.01941
1618					60.084	338.242			0.0682407	0.000945859	1.13197	0.000146527	0.00049712	72.1468	6.17286
1620					60.1381	256.997			0.000101486	10.6479	1.21577	0.0395667	0.0137532	9.5311e-06	-16.6789
1621			3,4-Dihydroxyphthalate	-14.5275	60.1408	199.134			0.281431	0.308437	0.382526	0.662016	0.126649	0.912444	-0.132193
1622					60.1431	215.129			0.0247419	0.046649	1.01703	0.0275743	0.0107006	0.530383	-0.914892
1623					60.158	774.468			0.174188	0.00011028	1.21441	0.0328781	0.012051	1579.51	10.6253
1624					60.1602	619.389			0.965314	0.0233107	1.07912	0.178666	0.045635	41.4108	5.37193
1625					60.2023	903.513			0.153581	0.00331192	1.06362	0.037841	0.0133293	46.3722	5.53519
1626			Monobasic calcium phosphate	5.5283	60.2078	235.061			0.0192236	0.198693	1.2117	0.00378159	0.0032125	0.0967504	-3.36959
1628					60.2146	971.547			0.0179118	0.00011028	1.2141	0.0273277	0.0106358	162.421	7.3436
1631					60.2287	161.045			0.359964	16.4338	1.21123	0.0123261	0.00637874	0.0219038	-5.51267
1632					60.2287	162.049			0.0174331	1.05408	1.21373	0.00584299	0.00404384	0.0165386	-5.91801
1636					60.3835	174.023			0.0264751	0.0042506	0.868556	0.00202305	0.00229283	6.22856	2.6389
1637					60.3888	125.024			0.0606401	0.625044	1.2113	0.00546463	0.00390791	0.0970173	-3.36561
1639					60.457	211.946			0.000101486	0.00011028	0.493975	0.432137	0.0887002	0.920261	-0.119885
1641					60.4802	385.083			0.0250168	0.259266	1.20257	0.000158467	0.000512057	0.0964911	-3.37346
1643					60.5486	620.392			0.202777	0.00011028	1.2159	0.0237389	0.0096512	1838.75	10.8445
1645			UDP-2,4-bis(acetamido)-2,4,6-trideoxy-beta-L-altropyranose	-13.9397	60.5826	633.405			0.0770536	0.00011028	1.21385	0.0277638	0.0107501	698.711	9.44855
1646					60.6079	224.041			0.0130363	0.238243	1.17774	0.000983811	0.00147881	0.0547184	-4.19183
1648					60.6484	368.084			0.00154211	0.00292601	1.00156	0.0576922	0.0183865	0.527034	-0.924032
1649					60.6642	159.045			0.0608207	0.0831321	0.987329	0.047328	0.0158198	0.731615	-0.450843
1651					60.6736	343.037			0.0171284	0.224759	0.976887	0.00361262	0.00313968	0.0762076	-3.71392
1653			Dichlobenil	7.35641	60.683	173.02			0.426642	0.191239	1.08475	0.0232848	0.00952293	2.23093	1.15765
1654			TG(22:5(4Z,7Z,10Z,13Z,16Z)/o-18:0/22:5(4Z,7Z,10Z,13Z,16Z))	-16.8556	60.683	970.541			0.00287077	0.00011028	0.497881	0.424866	0.0877018	26.0318	4.7022
1658			Bis(4-nitrophenyl)phosphate	23.0515	60.7723	341.197			0.0229916	0.0156163	0.953863	0.0923594	0.026593	1.47228	0.558052
1660					60.7998	905.528			0.313571	0.00309273	1.10486	0.0154223	0.00730542	101.39	6.66377
1661					60.7998	967.565			0.315052	0.00011028	1.2163	0.0200913	0.00859779	2856.84	11.4802
1663					60.8274	908.549			0.151059	0.00011028	1.21617	0.0198511	0.00852695	1369.78	10.4197
1664					60.8274	965.554			0.262433	0.00011028	1.21655	0.00149629	0.00189372	2379.7	11.2166
1665			3-Phospho-D-glycerate	-17.8131	60.8312	187.061			0.128777	2.75599	1.21255	7.77823e-06	0.000118674	0.0467263	-4.41962
1666					60.8312	188.064			0.000101486	0.213964	1.21632	0.00070841	0.00120301	0.000474313	-11.0419
1667					60.875	193.071			0.0386418	0.107177	1.12697	0.071941	0.0218606	0.360542	-1.47176
1669					60.8923	144.98			0.0726272	0.480974	1.19918	0.022547	0.00931174	0.151	-2.72738
1671					60.8923	228.107			0.00536328	0.222052	1.19733	0.00558454	0.0039495	0.0241532	-5.37164
1675					60.9037	907.544			0.395651	0.00011028	1.21616	0.0153706	0.00729118	3587.71	11.8088
1680					60.98	969.581			0.180875	0.00011028	1.21656	0.00513796	0.00378973	1640.15	10.6796
1686					61.0419	963.537			0.105681	0.00011028	1.21602	0.0235156	0.00958832	958.302	9.90434
1687			TG(10:0/20:0/a-25:0)[rac]	-3.0019	61.0722	906.533			0.158333	0.00115837	1.13932	1.63215e-05	0.000175543	136.685	7.09471
1689					61.0755	272.016			0.00186769	0.145776	1.10368	0.0279691	0.0108034	0.012812	-6.28636
1691					61.088	76.9694			0.0270021	0.00189577	1.03571	0.000750616	0.00124497	14.2433	3.83221
1692					61.0933	198.025			0.0172403	0.0869876	1.19722	0.00167616	0.00203706	0.198193	-2.33503
1694					61.0933	248.08			0.000101486	0.154141	1.21624	0.0028206	0.0027681	0.000658398	-10.5688
1697					61.2105	94.9801			1.31991	2.10094	0.776043	0.173582	0.0445551	0.628245	-0.670602
1698					61.2105	199.019			0.000101486	0.605773	1.21582	0.0215486	0.00902267	0.000167531	-12.5433
1699					61.2332	190.948			0.109191	0.105237	0.149015	0.819531	0.152196	1.03756	0.0531987
1700					61.2546	759.484			1.25581	0.0280845	1.21006	0.0317007	0.0117419	44.7155	5.4827
1706					61.3595	155.001			1.69586	2.64329	1.1494	0.00443268	0.00350744	0.641572	-0.640317
1709					61.3669	760.491			0.512653	0.0047813	1.20231	0.0235358	0.00959402	107.22	6.74444
1710					61.4083	130.022			0.0798042	0.676566	1.19171	3.90885e-06	8.11086e-05	0.117955	-3.08369
1714					61.4714	199.028			0.0384295	0.696851	0.971665	0.025859	0.0102424	0.0551473	-4.18057
1717					61.4737	209.046			0.0438268	0.124522	0.601537	0.311245	0.0704877	0.351959	-1.50652
1718					61.5054	271.013			0.00156393	3.07488	1.16701	0.0220534	0.00916961	0.000508617	-10.9411
1722					61.5732	221.067			0.275741	8.69689	1.21173	0.0025296	0.00260989	0.0317056	-4.97912
1726			2-hydroxy-3-[4-hydroxy-3-(sulfooxy)phenyl]propanoic acid	-15.6278	61.6042	279.233			3.60783	0.086869	1.18655	0.0851843	0.0249684	41.5319	5.37615
1727					61.6058	145.014			0.171576	0.635984	1.13836	0.021828	0.00910405	0.26978	-1.89015
1728					61.6213	99.0081			0.543971	1.66674	1.2091	0.000367837	0.000812171	0.326368	-1.61543
1732			Fipronil	-6.34951	61.7118	438.152			0.00181104	0.109753	1.10197	0.0112345	0.00603341	0.016501	-5.9213
1737					61.7773	235.119			0.0165804	0.233886	1.21374	4.21974e-06	8.29087e-05	0.070891	-3.81825
1741			Flutamide	-6.25889	61.8935	277.217			7.03802	0.049626	1.19369	0.172088	0.0442358	141.821	7.14793
1742					61.8935	278.221			2.14809	0.00785796	1.10298	0.0126703	0.00648756	273.364	8.09468
1743					61.8947	597.329			0.0440049	0.00011028	1.20386	0.135968	0.0363389	399.03	8.64035
1746					61.9139	181.017			0.000101486	0.286256	1.21583	0.0189853	0.00828298	0.000354529	-11.4618
1747					61.9157	73.0288			0.618625	1.45622	0.903372	0.245369	0.0588844	0.424816	-1.23509
1752					62.0522	200.002			0.0368292	0.155858	0.785633	0.223666	0.0547523	0.236299	-2.08131
1754					62.3753	241.003			0.0102248	4.08045	1.21341	0.026809	0.0104984	0.0025058	-8.64051
1757					62.455	86.0241			0.43949	0.200982	1.16282	0.00520527	0.00381469	2.18672	1.12877
1761					62.4879	376.16			0.000101486	0.0393104	1.21593	0.00287175	0.00279432	0.00258166	-8.59749
1763					62.4903	172.061			0.0445342	0.949985	1.21591	0.00291405	0.00281568	0.0468789	-4.41492
1767					62.6604	341.091			0.00273456	0.102861	1.08157	0.000182931	0.000539494	0.0265849	-5.23325
1768					62.6604	375.157			0.0143864	0.249242	1.19896	5.05438e-05	0.000325463	0.0577208	-4.11476
1773			S-(1,2-Dichlorovinyl)thiol	-11.8867	62.7467	130.014			0.0724453	0.773334	1.19852	4.98142e-05	0.000323533	0.0936791	-3.41613
1774			dTDP-6-deoxy-beta-L-talose	-16.551	62.7467	549.328			0.34792	0.00011028	1.21637	0.00845147	0.00503674	3154.89	11.6234
1776					62.8002	222.07			0.0204466	0.244217	0.698382	0.405135	0.0849345	0.0837228	-3.57824
1778					62.8045	178.095			0.00349861	0.0375325	0.936273	0.000352136	0.000788654	0.0932156	-3.42328
1780					62.8614	834.516			0.772471	0.0112307	1.15872	0.0292307	0.011126	68.782	6.10396
1781					62.8976	762.504			0.459172	0.000883234	1.16757	0.0366088	0.0130196	519.876	9.02202
1782					62.8978	259.013			0.00500666	0.215637	1.20273	0.0481123	0.0160228	0.0232181	-5.42861
1783					62.9198	298.138			0.00239034	0.182899	1.20632	0.0175236	0.00787202	0.0130692	-6.25769
1784					62.9298	297.134			0.00628225	1.25662	1.10035	0.0182605	0.0080822	0.00499931	-7.64406
1785					62.9451	240.036			0.120225	0.102365	0.428249	0.550216	0.107734	1.17447	0.232008
1786					62.9451	833.511			1.88341	0.0405763	1.20743	0.0349303	0.012588	46.4164	5.53656
1787					62.9451	835.525			0.335683	0.00666558	1.20103	0.0363745	0.0129601	50.3607	5.65423
1788					63.0613	122.024			0.0350988	0.496731	1.20168	7.29799e-05	0.000372051	0.0706596	-3.82297
1791					63.2942	116.043			0.153995	0.0956823	0.853093	0.0993312	0.0281285	1.60944	0.686556
1792			Bromobenzene-2,3-dihydrodiol	0.156637	63.3461	192.03			0.00328722	0.0168421	0.274893	0.372175	0.080114	0.195179	-2.35713
1793			MC-5127	-23.6535	63.3726	357.156			0.019328	0.361492	1.19275	0.006745	0.00437825	0.0534672	-4.2252
1794					63.4137	113.024			1.79476	3.158	1.11545	0.00496623	0.00372458	0.568321	-0.815221
1796					63.4552	139.998			0.00838025	0.191164	0.988873	0.00286211	0.00278942	0.043838	-4.51167
1803					63.6105	792.538			0.143036	0.00156134	1.12191	0.0342384	0.0124068	91.6113	6.51745
1804					63.6622	324.226			0.436563	0.00173657	1.14996	0.00412893	0.00337279	251.395	7.97381
1805					63.6726	195.001			0.000101486	0.140192	1.21619	0.00478136	0.00365196	0.000723908	-10.4319
1806					63.6809	797.508			0.581212	0.00011028	1.21392	0.0533681	0.0173452	5270.35	12.3637
1809					63.7091	275.009			0.000101486	0.11333	1.21598	0.00625485	0.00419086	0.000895495	-10.125
1812					63.8305	758.474			0.373297	0.00011028	1.21499	0.0571906	0.0182678	3385	11.7249
1813					63.8364	379.116			0.000101486	0.00504085	1.21218	0.0179977	0.00800795	0.0201327	-5.63431
1814			GDP-alpha-D-mannose(2-)	13.7583	63.8748	604.344			0.0154489	0.00011028	0.84632	0.226628	0.0553261	140.089	7.1302
1815					63.981	206.975			0.000101486	0.00011028	0.493975	0.432137	0.0887002	0.920261	-0.119885
1816					63.981	373.104			0.000989174	0.049847	1.11094	0.0252941	0.0100873	0.0198442	-5.65514
1817					63.981	404.059			0.000101486	0.0110962	1.2019	0.0958755	0.0273684	0.00914601	-6.77264
1818					63.981	405.051			0.000101486	0.0700989	1.21623	0.00086888	0.00136884	0.00144775	-9.43197
1820					64.039	137.94			1.03524	1.23709	1.05091	0.0339036	0.0123183	0.836832	-0.256989
1821					64.0563	601.324			0.00253913	0.00011028	0.823571	0.18972	0.0479471	23.0245	4.5251
1824					64.2825	85.0288			0.814545	3.7012	1.07713	0.05004	0.0165153	0.220076	-2.18393
1825			Nornitrogen mustard	1.20952	64.3233	143.034			0.10594	2.36273	1.21509	0.00593662	0.00407811	0.044838	-4.47914
1826					64.3741	150.019			0.131386	1.99187	1.14559	0.000505708	0.000993267	0.0659612	-3.92224
1827					64.3741	791.535			0.39794	0.00011028	1.21646	0.00357189	0.00312163	3608.46	11.8172
1829					64.4436	230.068			0.000101486	0.302143	1.21411	0.0484533	0.0161105	0.000335887	-11.5397
1832					64.536	832.5			0.862097	0.0104376	1.19935	0.028487	0.0109369	82.5951	6.36798
1833					64.5786	87.0081			3.24246	1.99853	1.11089	0.0169544	0.00772	1.62242	0.698149
1834					64.5864	447.136			0.122868	0.461234	1.21371	1.39923e-05	0.000158895	0.266389	-1.90839
1835					64.6438	168.103			0.0912393	0.279079	1.00465	0.070245	0.0214597	0.326929	-1.61295
1837					64.6787	155.993			0.000101486	0.00011028	0.493975	0.432137	0.0887002	0.920261	-0.119885
1839					64.8928	344.126			0.000101486	0.00248383	0.851843	0.191533	0.0483216	0.0408588	-4.61321
1841					64.9498	489.037			0.000101486	0.00011028	0.493975	0.432137	0.0887002	0.920261	-0.119885
1843					64.9549	448.138			0.0162146	0.0966701	1.21442	9.10039e-06	0.000129389	0.167731	-2.57578
1845					64.989	183.066			0.209521	0.0225332	0.815252	0.197179	0.0494797	9.29831	3.21697
1847					65.044	237.062			1.21889	0.162546	0.783666	0.0026054	0.00265263	7.49872	2.90665
1850					65.1786	764.539			0.0237479	0.00011028	1.19699	0.100846	0.0284579	215.342	7.75049
1852					65.3903	172.025			0.000101486	0.00312658	0.876269	0.189955	0.0479955	0.0324591	-4.94523
1853					65.4058	177.04			1.73544	0.702305	1.13372	0.00210177	0.00234614	2.47107	1.30513
1855					65.5083	214.013			0.00520532	0.12206	1.01093	0.00268426	0.00269593	0.0426456	-4.55146
1858					65.8042	94.004			0.0145264	0.0357266	1.05349	0.00921567	0.00533006	0.406599	-1.29832
1859					65.8606	170.009			0.00602816	0.091793	1.20064	0.000163246	0.000517724	0.0656712	-3.9286
1861					65.9628	153.092			1.30619	0.530709	1.11251	0.0755449	0.0227075	2.46122	1.29938
1862					65.9628	665.34			0.119584	0.00011028	1.21651	0.000754198	0.00124865	1084.37	10.0826
1864					66.114	603.34			0.142209	0.00011028	1.21601	0.0168426	0.00769001	1289.53	10.3326
1865					66.1933	223.058			0.0241226	0.0947657	1.10954	0.0111624	0.00600969	0.25455	-1.97398
1866			L-Selenomethionine	23.671	66.2598	197.118			0.068394	0.0849966	0.367306	0.556273	0.108707	0.804667	-0.313536
1869					66.2747	252.205			6.94398	0.00011028	1.21638	0.0153677	0.00729037	62967	15.9423
1873					66.4839	273.061			0.00151139	0.0407953	1.08195	0.00364803	0.00315522	0.0370481	-4.75446
1874					66.5605	222.085			0.000101486	0.0200604	1.21442	0.0231943	0.0094972	0.00505901	-7.62693
1875					66.6146	112.985			1.7869	4.19455	1.17304	0.00576139	0.00401355	0.426005	-1.23106
1876					66.6208	169.087			0.125971	0.235447	0.820226	0.14884	0.0391856	0.535029	-0.902312
1877					66.6552	147.066			0.348972	2.13642	1.20231	0.000119075	0.000456385	0.163344	-2.61402
1880					66.7817	337.035			0.000101486	0.926579	1.21584	0.0240522	0.00973878	0.000109528	-13.1564
1881					66.7829	967.531			1.08459	0.00011028	1.21565	0.0390962	0.0136388	9834.88	13.2637
1884			Cisplatin	7.91553	66.9038	301.061			0.000101486	1.6744	1.21647	0.000141448	0.000490304	6.06103e-05	-14.0101
1885					67.014	191.057			0.0448173	1.53036	1.21309	0.00277482	0.00274424	0.0292856	-5.09367
1890					67.2725	149.024			1.23859	0.487523	1.18998	0.000326036	0.000748035	2.54059	1.34516
1892			Coumaphos anti-dimer	22.5964	67.3311	726.555			0.0502655	0.00625755	1.0265	0.199941	0.0500418	8.03278	3.0059
1893					67.3531	125.928			0.386862	0.395819	0.111118	0.837197	0.154969	0.977371	-0.0330213
1894					67.5516	184.061			0.00781817	0.207877	1.01643	0.00519987	0.0038127	0.0376095	-4.73276
1896					67.7003	103.981			0.00774106	0.0225662	0.772203	0.127693	0.0344676	0.343038	-1.54356
1897					67.7345	271.094			0.00791132	0.407008	1.04758	0.000186686	0.000543306	0.0194378	-5.68499
1898					67.7558	331.071			0.00132911	1.51161	1.1743	0.00564874	0.00397165	0.00087927	-10.1514
1899					67.8287	289.129			0.000101486	0.00138348	0.568097	0.419855	0.087007	0.0733557	-3.76895
1901					67.8721	301.976			0.000101486	0.00011028	0.493975	0.432137	0.0887002	0.920261	-0.119885
1903					67.8876	242.006			0.000101486	0.691184	1.21461	0.0669132	0.0206596	0.000146829	-12.7336
1904					67.983	184.994			0.465231	8.15858	1.21048	0.0197435	0.00849504	0.0570235	-4.1323
1906					67.9979	161.009			0.843398	2.2423	1.15342	0.00340343	0.00304488	0.376132	-1.41069
1911					68.1332	307.071			0.000101486	0.0283331	1.2151	0.0106903	0.00585162	0.00358189	-8.12506
1913					68.1435	254.148			0.998203	0.0453076	1.21065	0.0164678	0.00758827	22.0317	4.46151
1914					68.1872	253.145			18.1002	0.409763	1.21246	0.0200102	0.00857393	44.1725	5.46508
1915					68.2191	151.007			0.0163025	0.168922	0.878803	0.000142569	0.000491833	0.0965092	-3.37319
1917					68.4137	166.014			0.130292	0.0476898	0.658301	0.0364016	0.012967	2.73208	1.45
1920					68.516	71.0131			1.47713	0.716477	1.18772	0.0016341	0.00200352	2.06166	1.04381
1921			Nitrofurantoin	4.89535	68.516	239.165			0.000101486	0.00352143	0.585218	0.421005	0.087167	0.0288196	-5.11681
1922					68.516	265.145			0.00325057	0.03978	1.00236	0.00276313	0.00273808	0.0817137	-3.61328
1924					68.5877	272.097			0.000101486	0.0313622	1.21529	0.0153691	0.00729077	0.00323593	-8.2716
1927					68.6758	154.014			0.582714	0.53873	0.317112	0.605593	0.117119	1.08164	0.113225
1928					68.6758	776.484			0.373242	0.00011028	1.20748	0.219876	0.0540138	3384.51	11.7247
1929					68.6997	169.014			0.0811901	5.18581	1.1908	0.030058	0.0113328	0.0156562	-5.99712
1930					68.6997	190.087			0.0017398	0.0461701	1.0616	0.00152358	0.00191316	0.0376824	-4.72997
1935					68.8425	546.3			6.02773	0.000648962	1.19642	0.0156043	0.00735519	9288.27	13.1812
1936			CDP-4-dehydro-6-deoxy-D-glucose	14.8415	68.935	548.317			10.9578	0.00011028	1.21652	0.0118048	0.00621701	99363.7	16.6004
1940					69.1256	550.287			5.61983	0.000592945	1.19749	0.0283228	0.0108948	9477.83	13.2103
1943					69.3343	83.0244			2.0825	0.357605	1.20862	0.0071195	0.00452851	5.82345	2.54188
1944					69.3343	850.51			0.61731	0.00011028	1.2154	0.0464209	0.0155832	5597.67	12.4506
1945					69.3936	106.04			0.523681	3.12099	1.18235	0.0552032	0.0177921	0.167793	-2.57524
1947					69.4685	673.274			0.183102	0.00268812	1.09748	0.0685328	0.0210507	68.1155	6.08991
1948					69.4784	318.103			0.000101486	0.00187087	0.59137	0.419466	0.0869529	0.0542454	-4.20436
1949					69.5036	283.155			0.00930736	0.322172	1.19945	0.00746644	0.00466248	0.0288894	-5.11332
1950					69.504	299.15			0.00121929	0.0882099	1.12621	0.0298916	0.0112915	0.0138226	-6.17683
1952					69.6918	284.159			0.000101486	0.0351396	1.21605	0.00136705	0.00179737	0.00288808	-8.43567
1953					69.7275	736.506			0.0708311	0.00011028	1.2121	0.0808954	0.0239692	642.287	9.32707
1954					69.7288	763.504			0.184717	0.00011028	1.21507	0.0367071	0.0130445	1674.99	10.7099
1955			2-Aminoadenosine	3.05736	69.88	283.264			0.190793	0.800722	0.788157	0.228986	0.0557805	0.238276	-2.06929
1956					69.9922	195.103			0.0124734	0.0231231	0.824725	0.0922242	0.0265629	0.539436	-0.890477
1957					70.0195	234.077			0.000101486	0.00103411	0.570683	0.418806	0.0868609	0.098139	-3.34903
1959			TDE	-24.6792	70.1009	321.041			0.000101486	0.134896	1.2157	0.0165702	0.00761624	0.000752329	-10.3763
1960					70.1859	175.984			0.0144675	0.0156092	0.21287	0.834465	0.154541	0.92686	-0.109577
1961					70.1859	219.071			0.173523	1.59807	1.18203	2.77159e-05	0.000243705	0.108583	-3.20313
1963					70.2708	192.012			0.00145911	0.00383682	0.425979	0.378242	0.0810207	0.380292	-1.39482
1964					70.2708	214.035			0.000101486	0.0242764	1.21241	0.0455095	0.0153434	0.00418044	-7.90213
1968					70.5407	599.309			0.0990933	0.00011028	1.21401	0.051781	0.0169527	898.564	9.81148
1970					70.5986	185.012			0.468831	12.6693	1.21288	0.0141552	0.00694462	0.0370052	-4.75613
1971					70.5999	303.046			0.000101486	0.135066	1.21616	0.00623149	0.00418277	0.000751383	-10.3782
1972					70.7905	281.077			0.00130192	0.0197616	1.0523	0.00639609	0.00423914	0.0658812	-3.92399
1973					70.7905	287.008			0.000101486	0.107915	1.21368	0.0577753	0.0184061	0.000940426	-10.0544
1974					70.7938	849.507			1.53271	0.00011028	1.21657	0.0151874	0.00724041	13898.4	13.7626
1978			Nedaplatin	0.859728	70.9538	304.188			0.00207412	0.00281778	0.0471061	0.835039	0.154631	0.736082	-0.442062
1979					70.9605	601.298			0.0551269	0.00011028	1.21077	0.0834103	0.0245576	499.882	8.96544
1981					71.0277	243.018			0.000101486	3.63217	1.21531	0.0551544	0.0177803	2.79409e-05	-15.1273
1982			Azafenidin	12.9569	71.072	339.2			0.0530913	0.0530472	0.0244572	0.994742	0.178914	1.00083	0.00119996
1983					71.1273	524.272			1.73281	0.00011028	1.21507	0.052518	0.0171357	15712.8	13.9397
1984					71.1273	525.265			2.38545	0.000799847	1.18727	0.0282839	0.0108848	2982.38	11.5422
1987					71.3612	661.308			0.267887	0.00011028	1.21175	0.129297	0.0348334	2429.16	11.2462
1988					71.4201	847.496			1.11543	0.00011028	1.21661	0.00948739	0.00543022	10114.5	13.3041
1991					71.4508	276.027			0.00332522	0.0564211	1.00797	0.0019205	0.00222088	0.0589358	-4.08471
1994					71.5952	487.291			23.4159	0.0113154	1.21564	0.0160322	0.00747035	2069.39	11.015
1995					71.6126	72.0084			0.271911	0.490488	1.07158	0.0278599	0.0107751	0.554368	-0.851084
1996					71.6441	488.295			7.94789	0.00011028	1.2161	0.0394409	0.0137227	72070.3	16.1371
1997					71.6441	530.298			0.939629	0.00011028	1.21554	0.04148	0.0142578	8520.42	13.0567
1999					71.6931	523.268			6.59417	0.00402325	1.16253	0.0547643	0.0176859	1639.02	10.6786
2000			TG(15:0/22:6(4Z,7Z,10Z,13Z,16Z,19Z)/24:1(15Z))	10.3161	71.6931	976.595			1.7282	0.00011028	1.21589	0.0415403	0.0142744	15671.1	13.9358
2002					71.7341	572.309			0.484552	0.00011028	1.21495	0.0615273	0.0193355	4393.85	12.1013
2003					71.7831	551.29			1.49618	0.000613108	1.19098	0.00557644	0.00394672	2440.32	11.2529
2004					71.8462	171.102			0.870053	1.12509	0.892985	0.0940846	0.0269751	0.773321	-0.370862
2005					71.8596	710.39			0.769849	0.00011028	1.21244	0.158137	0.0412178	6980.88	12.7692
2006					71.873	721.387			0.724867	0.00250162	1.14199	0.00983377	0.00555493	289.759	8.17871
2007					71.8906	75.0081			0.451626	0.965342	1.20862	4.81681e-05	0.000319053	0.46784	-1.09591
2009			Diflunisal	-12.6816	71.9053	251.202			59.3395	0.0292712	1.21611	0.0107268	0.00586391	2027.23	10.9853
2010			dTDP-4-dehydro-beta-L-rhamnose	-15.5828	71.9053	547.312			54.5303	0.0254993	1.21598	0.0108564	0.00590766	2138.5	11.0624
2011					71.9283	176.035			0.0023972	0.0503085	1.0101	0.262963	0.0621168	0.04765	-4.39138
2012					71.9376	975.596			3.70669	0.00011028	1.21593	0.0527141	0.0171842	33611.7	15.0367
2015					72.1349	569.281			0.223883	0.00011028	1.19996	0.252322	0.060174	2030.14	10.9874
2017					72.3111	112.999			0.560244	3.90535	1.21049	0.00611113	0.00414063	0.143456	-2.80132
2018					72.4113	250.189			3.72904	0.00162519	1.18012	0.0143204	0.0069931	2294.53	11.164
2021					72.6724	239.129			0.185096	0.13734	1.02105	0.030774	0.0115087	1.34772	0.430516
2022					72.9097	203.181			0.70751	0.00011028	1.21573	0.0333491	0.0121729	6415.6	12.6474
2023					72.9405	245.103			0.107974	0.632221	1.13945	0.000191059	0.000549757	0.170786	-2.54974
2024					73.0105	168.999			0.0552782	1.7941	1.15558	0.0278289	0.010767	0.0308111	-5.02041
2025					73.0152	211.036			0.000101486	0.777901	1.2164	0.000969315	0.0014655	0.000130461	-12.9041
2026					73.0152	285.029			0.000101486	1.8422	1.21626	0.0114186	0.00609348	5.50896e-05	-14.1479
2027					73.0806	215.165			0.00717745	0.136975	0.97	0.0471694	0.0157786	0.0523999	-4.25429
2029			N-Phosphotaurocyamine	-0.747484	73.1299	248.174			2.8302	0.00011028	1.21605	0.0321562	0.0118622	25663.9	14.6475
2030					73.1299	484.265			3.51091	0.00130445	1.1785	0.0223814	0.00926427	2691.48	11.3942
2031					73.1397	769.55			0.298349	0.0327368	1.13947	0.103723	0.0290774	9.11356	3.18801
2032					73.1959	552.293			0.152258	0.00454316	1.17723	0.0539427	0.017486	33.5137	5.06668
2033			TG(22:4(7Z,10Z,13Z,16Z)/o-18:0/22:4(7Z,10Z,13Z,16Z))	-6.25604	73.2833	974.583			1.22375	0.00011028	1.21637	0.0179747	0.00800142	11096.8	13.4379
2035					73.4631	230.998			0.000101486	0.129191	1.2073	0.136014	0.0363493	0.000785549	-10.314
2036			Ellagic acid	-11.5781	73.5093	303.196			0.0613881	0.000867013	1.12727	0.0656076	0.0203414	70.8042	6.14576
2037					73.5093	347.187			0.0298981	0.0292501	0.113169	0.910019	0.166208	1.02215	0.0316128
2039					73.5878	80.9645			0.0130879	0.718839	1.17622	0.181055	0.0461389	0.018207	-5.77937
2040			2-hydroxy-3-[4-hydroxy-3-(sulfooxy)phenyl]propanoic acid	-15.3134	73.6212	279.233			1.21704	0.0438238	1.21632	0.00372204	0.00318722	27.7712	4.79552
2041					73.6532	73.0288			0.624391	0.742872	0.597231	0.316876	0.0714192	0.84051	-0.250663
2042					73.663	180.03			0.0780723	0.0942308	0.718918	0.23702	0.0573143	0.828522	-0.271387
2043					73.6889	591.304			0.123128	0.00011028	1.20401	0.142498	0.0377898	1116.51	10.1248
2048					74.0006	973.579			2.68088	0.00011028	1.21611	0.029422	0.0111741	24309.8	14.5693
2052					74.0731	254.096			1.83971	0.0228019	1.21457	0.0106011	0.00582151	80.6822	6.33418
2055					74.2147	521.253			2.54055	0.00011028	1.2163	0.0106124	0.00582532	23037.3	14.4917
2057					74.4146	198.016			0.0390612	0.0762101	1.15776	0.00251981	0.00260431	0.512546	-0.964245
2061					74.5545	215.002			1.21637	1.64469	0.989238	0.0591399	0.0187445	0.739576	-0.435229
2065					74.8632	485.276			19.871	0.0134133	1.19824	0.0221798	0.00920618	1481.44	10.5328
2066					74.8632	486.279			3.79549	0.000920358	1.18869	0.00275209	0.00273225	4123.92	12.0098
2068					74.9694	647.359			0.390816	0.00011028	1.21539	0.0360158	0.0128684	3543.86	11.7911
2069					75.0143	545.297			33.2994	0.0486576	1.21586	0.0206092	0.00874923	684.361	9.41861
2070					75.0627	255.097			0.191695	0.048205	1.1655	0.00256162	0.00262807	3.97666	1.99156
2071					75.1589	972.568			2.47881	0.00011028	1.21572	0.0139356	0.00687944	22477.5	14.4562
2072			Pyridoxamine phosphate	22.0121	75.1655	249.186			34.7869	0.0600803	1.21562	0.0229312	0.00942203	579.006	9.17744
2075					75.2	238.021			0.000101486	0.0412432	1.21477	0.0258787	0.0102477	0.00246067	-8.66673
2078					75.4153	570.293			0.324134	0.00011028	1.21285	0.0724357	0.0219767	2939.2	11.5212
2079					75.4562	403.134			0.0107372	0.440494	1.05078	0.0262734	0.0103548	0.0243754	-5.35843
2080					75.5055	635.359			0.799175	0.00347542	1.21461	0.00221865	0.00242239	229.95	7.84518
2081					75.6047	528.282			0.598349	0.0010933	1.16348	0.0277702	0.0107517	547.289	9.09616
2082					75.6148	198.992			0.0132313	3.85251	1.20979	0.0290897	0.0110903	0.00343447	-8.1857
2083					75.6324	204.052			1.28312	0.785769	0.399446	0.445259	0.0907149	1.63295	0.70748
2086					75.8199	247.171			28.7177	0.0621182	1.21427	0.0331883	0.0121314	462.308	8.85271
2087					75.8199	483.26			13.2556	0.0596661	1.21422	0.0296061	0.0112203	222.164	7.79548
2088					75.8199	544.285			11.2147	0.0268608	1.21439	0.0364261	0.0129732	417.511	8.70567
2089					75.8505	320.074			0.000101486	0.135841	1.21595	0.00725135	0.00458001	0.000747097	-10.3864
2091					75.8505	969.547			2.21656	0.00011028	1.21539	0.0535653	0.0173936	20099.5	14.2949
2092					75.9203	159.029			0.176183	2.33511	1.14521	0.159593	0.0415325	0.0754498	-3.72834
2093					75.9203	230.006			0.00737008	0.422087	1.19468	0.0617091	0.0193801	0.017461	-5.83972
2094					75.9747	568.278			0.393082	0.00011028	1.21186	0.119578	0.0326036	3564.41	11.7994
2099					76.2542	196.011			0.00666849	0.0669148	0.932232	0.00490748	0.00370179	0.0996564	-3.32689
2100					76.2932	119.976			1.2985	10.6453	1.17757	0.056539	0.0181128	0.121979	-3.0353
2101					76.3218	324.116			0.0650993	0.000607898	1.15711	0.00320258	0.00295448	107.089	6.74267
2102					76.3218	599.321			0.640659	0.00011028	1.21646	0.000816615	0.00131525	5809.4	12.5042
2106					76.5808	600.322			0.20573	0.00011028	1.21643	0.00172687	0.00207674	1865.53	10.8654
2109					76.65	543.282			39.8063	0.130601	1.21393	0.0361447	0.0129014	304.793	8.25169
2111					76.65	967.532			2.41501	0.00011028	1.21433	0.0779751	0.0232815	21898.9	14.4186
2112					76.7095	138.97			0.203465	12.6259	1.20308	0.00496716	0.00372494	0.0161148	-5.95547
2116					76.8187	198.04			0.0321766	0.12648	1.16381	0.0011296	0.0016046	0.2544	-1.97483
2117					76.8509	317.1			0.000101486	0.084468	1.21609	0.00300171	0.002859	0.00120147	-9.70098
2119					76.92	187.098			0.0585944	0.0895279	1.04486	0.0223654	0.00925967	0.654482	-0.611574
2121					77.0154	449.15			0.0144553	0.508202	1.20723	0.0152734	0.00726431	0.028444	-5.13573
2123					77.0534	192.089			0.000101486	0.0217124	1.20802	0.0898262	0.026026	0.00467412	-7.74109
2127					77.1824	597.305			0.474095	0.00308717	1.12699	0.0044302	0.00350637	153.569	7.26275
2128					77.1824	598.306			0.123056	0.00011028	1.2158	0.00925108	0.00534323	1115.86	10.1239
2129					77.2048	669.386			0.0256372	0.000632566	1.12579	0.0507542	0.0166956	40.5289	5.34088
2130					77.2299	667.371			0.0118294	0.000637294	1.07502	0.0276241	0.0107136	18.5619	4.21427
2133					77.2603	595.288			0.578302	0.0129672	1.21258	0.0161303	0.00749638	44.5973	5.47888
2134					77.2829	155.02			0.332715	0.888834	1.10151	0.00206686	0.0023227	0.374328	-1.41763
2135					77.3227	233.103			0.14041	0.021132	1.16767	0.00664863	0.00433897	6.64445	2.73215
2138					77.374	261.003			0.000101486	0.0716667	1.21525	0.0193615	0.00838568	0.00141608	-9.46388
2147					77.5671	229.002			0.144312	8.75675	1.20763	0.0558426	0.0179461	0.0164801	-5.92313
2149					77.7858	175.149			0.0400853	0.00011028	1.19204	0.124142	0.0336533	363.487	8.50576
2150					77.7858	596.292			0.14691	0.000867055	1.15356	0.024039	0.00973511	169.436	7.4046
2153					77.7992	286.024			0.02592	0.236979	1.15967	0.0723208	0.0219498	0.109377	-3.19262
2157					77.9204	302.063			0.000101486	0.274592	1.21632	0.0013707	0.00180019	0.000369588	-11.4018
2160					78.0061	183.102			0.148085	0.0747567	1.14183	0.0021735	0.00239333	1.98089	0.98615
2161					78.0279	139.026			0.197703	12.0941	1.21244	0.0201765	0.00862279	0.0163471	-5.93482
2162					78.0416	96.0197			0.0598809	0.0793597	0.743675	0.222898	0.0546031	0.754551	-0.406309
2165					78.2415	172.991			0.103826	0.292385	0.989767	0.206571	0.0513791	0.3551	-1.4937
2166					78.3624	112.015			0.294956	2.27347	1.21101	0.00611689	0.00414267	0.129738	-2.94633
2168					78.3939	214.072			0.00165811	0.427392	1.14951	0.00295341	0.00283529	0.00387959	-8.00988
2170					78.429	323.61			0.0125354	0.00011028	1.21201	0.0381862	0.013415	113.669	6.8287
2172			TG(22:5(4Z,7Z,10Z,13Z,16Z)/o-18:0/22:5(4Z,7Z,10Z,13Z,16Z))	-4.89784	78.6911	970.553			2.04428	0.00011028	1.21533	0.0524511	0.0171191	18537.2	14.1781
2174					78.7073	173.118			0.427094	3.06906	1.21291	3.8986e-05	0.000290397	0.139161	-2.84517
2175					78.7664	1029.57			0.0457668	0.00011028	1.21148	0.06237	0.0195417	415.007	8.69699
2177					78.7936	633.331			0.0119101	0.000603632	0.645279	0.264765	0.0624422	19.7307	4.30237
2178					78.8139	195.998			0.00424694	0.0650119	0.986066	0.00199486	0.00227334	0.0653255	-3.93621
2179					78.8297	299.186			0.000101486	0.001109	0.556025	0.421695	0.0872628	0.0915112	-3.44991
2181					78.8337	548.273			2.12857	0.00199322	1.16098	0.0402296	0.0139251	1067.91	10.0606
2182					78.9011	122.975			11.3164	13.0566	0.41686	0.542667	0.106526	0.866716	-0.206369
2183					79.033	194.026			0.000101486	0.0205536	1.21051	0.0434855	0.0148034	0.00493762	-7.66197
2187					79.0676	311.169			0.106166	0.11239	0.23602	0.843822	0.156004	0.944619	-0.082195
2188					79.1559	657.386			0.132664	0.00011028	1.21558	0.017086	0.00775509	1202.98	10.2324
2189			trans-1,4-Dichlorobutene	21.9533	79.1741	126.006			0.134663	0.248564	1.09288	0.00712229	0.00452961	0.541765	-0.884261
2191					79.2306	140.029			0.672311	0.276008	1.10141	0.014389	0.0070131	2.43584	1.28442
2193					79.3295	223.036			0.0026696	0.331048	1.12143	0.00236319	0.00251219	0.00806406	-6.95428
2194					79.3697	234.008			0.000101486	0.174904	1.21602	0.00527006	0.0038384	0.00058024	-10.7511
2195					79.4539	659.295			0.129963	0.00471451	1.16312	0.0383212	0.0134484	27.5667	4.78485
2196					79.5268	999.594			0.234446	0.00011028	1.2165	0.000110288	0.000441017	2125.92	11.0539
2197					79.5293	968.535			1.54154	0.00011028	1.21345	0.114334	0.0313824	13978.4	13.7709
2200					79.6021	109.04			2.37323	5.53186	1.19824	0.000540411	0.00103272	0.429011	-1.22092
2203					79.6038	181.054			0.0395189	0.0223624	1.05711	0.0409992	0.0141254	1.76721	0.821472
2204					79.6048	657.278			0.175589	0.00359646	1.06165	0.0868818	0.025358	48.8228	5.60948
2205					79.6274	587.272			0.0995275	0.00011028	1.21368	0.0674469	0.0207889	902.501	9.81778
2207					79.6955	79.9567			0.444491	1.5121	0.845097	0.301498	0.0688539	0.293956	-1.76633
2208					79.8255	242.078			0.000101486	0.00011028	0.493975	0.432137	0.0887002	0.920261	-0.119885
2209					79.8519	159.976			0.0811988	0.712234	1.16137	0.119191	0.032514	0.114006	-3.13282
2210					80.0115	299.079			0.0292817	1.16864	1.2139	0.00202977	0.00229744	0.0250561	-5.31869
2212					80.0628	546.255			6.48487	0.0143584	1.21202	0.0534569	0.0173671	451.642	8.81904
2213					80.0811	158.054			0.0170986	0.0396651	0.67422	0.195014	0.049037	0.431075	-1.21399
2215					80.119	163.043			0.0255623	0.0706623	1.07856	0.0104223	0.00576053	0.361753	-1.46692
2217			Selenocysteine	-13.3463	80.3319	169.055			0.242839	0.0652952	1.13005	0.0841896	0.0247385	3.71909	1.89495
2219					80.3777	222.106			0.00882199	0.259628	1.21337	0.00719984	0.00455998	0.0339794	-4.8792
2220					80.4355	146.045			0.0207148	0.0427584	1.03272	0.0237104	0.00964318	0.484463	-1.04554
2221					80.441	107.017			0.012239	0.0891231	1.2094	0.0127607	0.00651654	0.137327	-2.86431
2223					80.4498	191.997			0.00065128	0.00568981	1.03625	0.0143658	0.00700635	0.114464	-3.12703
2235					80.8744	655.374			0.0886896	0.00011028	1.21645	0.000158593	0.000512207	804.224	9.65145
2241					81.2609	624.377			0.0402419	0.00011028	1.17411	0.15194	0.0398677	364.907	8.51139
2243					81.3177	177.03			0.294528	0.256241	0.65845	0.272346	0.0637995	1.14942	0.200901
2248					81.4879	132.074			0.189619	0.814739	1.20837	0.00947142	0.00542439	0.232736	-2.10323
2249					81.5041	997.58			0.140642	0.00011028	1.21647	5.4695e-05	0.000335845	1275.32	10.3166
2250					81.6508	254.067			0.482096	0.0107872	1.2088	0.047235	0.0157956	44.6916	5.48193
2253					81.8882	213.15			0.000101486	0.00011028	0.493975	0.432137	0.0887002	0.920261	-0.119885
2254					81.9594	259.155			0.000101486	0.183855	1.21599	0.00601428	0.00410614	0.000551991	-10.8231
2256			Disodium malate	-14.7121	82.1586	179.056			0.527534	0.84464	1.05577	0.0293621	0.0111591	0.624566	-0.679073
2257					82.1664	200.093			0.00151816	0.00785834	0.907682	0.0140048	0.00690007	0.193191	-2.3719
2258					82.17	156.103			0.536451	0.177313	1.20565	0.0124004	0.00640133	3.02545	1.59715
2259					82.17	225.113			0.055272	0.0874918	0.830806	0.105433	0.0294416	0.631739	-0.6626
2262					82.2211	289.129			0.000597281	0.0164739	1.10645	0.00379876	0.00321971	0.0362562	-4.78563
2263			Vinclozolin	-15.0954	82.2794	287.114			0.00393087	0.00504309	0.0623438	0.778932	0.145756	0.779457	-0.359459
2269					82.5841	137.94			0.712955	0.914388	1.08182	0.0208868	0.00883082	0.779707	-0.358996
2270					82.6966	138.056			0.00202168	0.165693	1.11747	0.00654741	0.00429725	0.0122014	-6.35681
2272					83.0233	344.097			0.000101486	0.00144661	0.851954	0.184053	0.0467679	0.0701546	-3.83332
2275					83.1385	115.014			0.498027	1.63815	1.19522	0.00131467	0.00175615	0.304017	-1.71777
2277					83.2142	121.029			0.312671	0.440589	1.12482	0.0086394	0.00511051	0.709668	-0.494785
2278					83.4227	308.071			0.0014021	0.00252769	0.181866	0.471626	0.0950282	0.554698	-0.850225
2279					83.454	258.995			0.0107114	0.137825	1.18858	0.0404943	0.0139934	0.0777172	-3.68562
2281					83.5174	359.03			0.000101486	0.0566154	1.19829	0.136113	0.0363713	0.00179255	-9.12377
2286			Brimonidine	-7.28619	83.8225	293.14			0.000101486	0.00258032	0.882562	0.241775	0.0582115	0.0393308	-4.6682
2287					83.9378	279.16			1.96871	0.0731717	1.2109	0.00103129	0.00152136	26.9053	4.74982
2288					83.949	622.408			1.01496	0.0386933	1.21337	0.00435968	0.00347586	26.231	4.7132
2289			Cisplatin	7.86069	83.961	301.061			0.00992825	5.1182	1.21244	0.068965	0.0211544	0.00193979	-9.00988
2290					83.961	621.404			2.71383	0.105191	1.21171	0.00392558	0.00327768	25.7989	4.68924
2292			Phenolic phosphate	-6.87286	84.0166	175.097			0.045672	0.0131512	0.819087	0.222205	0.0544683	3.47285	1.79612
2294					84.1205	311.037			0.000669912	0.00011028	0.472813	0.433462	0.0888809	6.07467	2.60281
2296					84.2803	578.32			0.104904	0.00011028	1.21651	0.00559655	0.00395361	951.252	9.89368
2297					84.37	190.073			0.0151889	0.9188	1.18846	2.1531e-06	6.57501e-05	0.0165312	-5.91866
2300					84.4719	238.072			0.211819	0.0029501	1.09829	0.000185793	0.000542408	71.8007	6.16593
2301					84.5261	1002.61			0.114345	0.00011028	1.21561	0.00720366	0.00456147	1036.87	10.018
2302					84.587	174.059			0.000101486	0.0439075	1.21604	0.00244098	0.00255859	0.00231136	-8.75704
2305			Endothion	24.9939	84.6144	281.249			0.127551	0.0546623	1.13095	0.0134956	0.00674639	2.33343	1.22245
2306					84.6599	221.155			0.091468	0.00011028	1.2147	0.0374846	0.0132404	829.419	9.69596
2311					84.9885	278.221			1.2655	0.013609	1.199	1.98894e-06	6.37515e-05	92.9896	6.539
2313					85.1418	318.991			0.000725762	0.00587496	0.238877	0.466786	0.0942226	0.123535	-3.01701
2318			4-Maleylacetoacetate	-15.5701	85.3535	201.15			0.109614	0.0579505	0.963003	0.0763408	0.0228963	1.89151	0.919541
2319					85.4041	573.33			1.21284	0.0846294	1.1937	0.012499	0.00643227	14.3312	3.84108
2321					85.5333	198.077			0.000101486	0.0286154	1.21093	0.0559096	0.0179622	0.00354656	-8.13936
2324					85.6208	162.052			0.0170604	0.106118	0.936394	0.0102478	0.00570026	0.160768	-2.63694
2325					85.6208	184.025			0.0541595	0.3748	0.936142	0.120863	0.0329004	0.144502	-2.79084
2327					85.7796	574.334			1.28374	0.0226793	1.20278	0.00370336	0.0031792	56.6038	5.82283
2330					86.122	72.0084			0.321689	0.323776	0.017552	0.981863	0.177007	0.993552	-0.00933297
2331					86.122	95.0244			1.43202	4.23523	1.06329	0.158111	0.0412121	0.338121	-1.56439
2332					86.1533	575.345			0.982588	0.0165605	1.18835	1.5496e-06	5.80599e-05	59.3332	5.89077
2337					86.2128	577.308			0.0829536	0.00011028	1.21459	0.0409785	0.01412	752.211	9.55499
2339					86.4677	105.019			0.0926037	0.11963	1.10417	0.0152366	0.00725409	0.774085	-0.369435
2342					86.4858	283.192			0.000101486	0.558739	1.21636	0.00152977	0.00191768	0.000181634	-12.4267
2343					86.5493	270.208			0.0482917	0.105377	0.952798	0.0658879	0.02041	0.458274	-1.12572
2344			Isopentenyladenosine-5'-triphosphate	-1.95411	86.5622	576.304			0.386131	0.00934724	1.19139	0.0023177	0.00248444	41.3096	5.36841
2345					86.5797	217.108			0.550069	4.09318	1.20883	0.00010623	0.00043346	0.134387	-2.89554
2346			2-hydroxy-3-[4-hydroxy-3-(sulfooxy)phenyl]propanoic acid	-15.593	86.5963	279.233			2.02658	0.0797112	1.21626	0.00114698	0.00161868	25.424	4.66812
2347					86.6191	391.137			0.0008658	0.148284	1.17019	0.000799466	0.00129714	0.00583878	-7.42012
2348					86.621	589.325			0.0112235	0.00111553	1.02577	0.00163411	0.00200353	10.0612	3.33073
2353					86.8899	181.036			0.480723	3.11076	1.21258	9.04418e-05	0.000401614	0.154536	-2.69399
2362			3-Bromo-tyrosine	23.9751	87.1419	261.098			0.00997398	0.068252	1.16593	5.35327e-05	0.000333037	0.146135	-2.77463
2366					87.2704	134.047			1.45276	1.63525	0.731793	0.205978	0.0512602	0.888401	-0.170716
2368					87.2815	239.06			0.0642752	0.160866	1.09767	0.0970754	0.0276336	0.399558	-1.32352
2369					87.2884	587.31			0.0043457	0.00011028	0.865655	0.225629	0.0551329	39.4062	5.30035
2372					87.3509	182.04			0.0228646	0.166505	1.20486	0.000113016	0.000445928	0.137321	-2.86438
2373					87.3847	103.034			0.0742104	0.0370256	1.00246	0.0184685	0.00814041	2.0043	1.0031
2378					87.5555	86.0241			1.51495	0.282234	1.15717	0.058598	0.018609	5.36771	2.42431
2381					87.6894	356.104			0.410104	0.389573	0.356997	0.565041	0.110153	1.0527	0.0740956
2385					87.8834	172.106			0.206236	0.277737	0.789242	0.159136	0.0414337	0.742559	-0.429423
2386					87.8985	252.205			1.59056	0.0085881	1.1727	0.0835053	0.0245797	185.205	7.53298
2387					87.9006	304.079			0.0101879	0.107511	1.21117	0.00623434	0.00418376	0.0947612	-3.39956
2388					87.905	171.102			2.49024	3.26636	0.908828	0.0871144	0.0254111	0.762388	-0.391403
2391			S-(1,2-Dichlorovinyl)thiol	-11.9016	88.0366	130.014			0.108237	0.117617	0.419959	0.482495	0.0968265	0.920242	-0.119915
2395					88.0815	328.185			0.0356573	0.364227	1.21252	1.72231e-05	0.000182026	0.0978985	-3.35257
2396					88.1086	390.178			0.0113735	0.129682	1.18288	7.65404e-05	0.000377717	0.0877034	-3.51122
2398					88.1964	224.057			0.00965544	0.0982489	1.2138	0.00606262	0.00412342	0.0982753	-3.34703
2399					88.2614	119.034			1.16156	1.32707	0.535364	0.378976	0.0811297	0.875284	-0.192177
2401					88.2718	169.087			0.204974	0.198436	0.146909	0.788316	0.147253	1.03294	0.0467625
2403					88.2865	269.14			0.0326191	0.0626931	1.06056	0.0313344	0.0116444	0.520298	-0.94259
2404					88.2928	99.0081			0.577006	1.99014	1.20116	0.000655073	0.00115306	0.289932	-1.78621
2407					88.3011	242.086			0.00121933	0.0628215	1.10554	0.0806086	0.0239018	0.0194095	-5.68709
2410					88.456	327.048			0.000101486	0.540947	1.21564	0.0235784	0.00960605	0.000187608	-12.38
2411					88.4857	266.014			0.000531069	0.0278681	1.1387	2.16501e-05	0.000210849	0.0190565	-5.71357
2412					88.6132	305.083			0.00401261	0.0431541	1.19472	9.50092e-05	0.00041105	0.0929832	-3.42689
2413					88.6522	301.104			0.0290934	2.30306	1.21515	0.00613266	0.00414823	0.0126325	-6.30672
2415					88.7741	183.052			0.188035	1.73139	1.20939	0.000255735	0.000645467	0.108604	-3.20285
2417			Uracil mustard	5.64283	88.8536	253.106			1.85483	0.043801	1.2107	0.0158997	0.00743498	42.3467	5.40418
2418					88.8675	152.021			0.0307299	0.0595266	1.10676	0.0098362	0.00555579	0.516238	-0.953892
2420					88.9741	193.084			0.00535604	0.0768843	1.1531	0.0235589	0.00960052	0.0696636	-3.84345
2421					88.9741	207.051			0.313905	0.692484	1.10882	0.00533435	0.00386165	0.453303	-1.14145
2426					89.1711	450.154			0.00192866	0.154062	1.20195	0.00903238	0.0052613	0.0125188	-6.31977
2428					89.2061	223.082			0.0324107	0.268447	1.19413	0.0376054	0.0132706	0.120734	-3.05009
2432					89.2896	106.041			0.88152	3.18128	1.08211	0.0166886	0.00764843	0.277096	-1.85154
2433					89.4125	595.297			0.0487448	0.00011028	1.21029	0.0913496	0.0263679	442.01	8.78794
2436					89.644	598.325			0.0400899	0.00011028	1.21492	0.0317303	0.0117497	363.53	8.50593
2441			3-[(2,6-Dichlorobenzylidene)amino]-6H-dibenzo[b,d]pyran-6-one	23.8232	89.7923	369.229			0.000778584	0.00433643	0.927559	0.085509	0.0250432	0.179545	-2.47758
2442					89.8466	208.084			0.000101486	0.00011028	0.493975	0.432137	0.0887002	0.920261	-0.119885
2445					89.9294	73.0288			0.795339	0.515378	0.790307	0.166596	0.0430537	1.54322	0.62594
2446					89.9294	323.087			0.000101486	0.00731402	1.20239	0.0599998	0.0189585	0.0138755	-6.17131
2448					89.9819	92.0499			0.189738	0.462204	1.19553	0.00139977	0.00182246	0.410507	-1.28452
2450					90.2999	152.986			0.0943212	1.79326	1.21198	0.00339034	0.00303916	0.0525977	-4.24886
2451					90.387	227.092			1.21937	0.124996	1.21458	1.26449e-05	0.000152023	9.75528	3.28618
2455					90.7055	164.071			0.000101486	0.00011028	0.493975	0.432137	0.0887002	0.920261	-0.119885
2456			Selenocystine	-24.6378	90.7704	335.089			0.0521484	0.32214	1.21318	2.98604e-06	7.4338e-05	0.161881	-2.62699
2459					90.9721	550.287			0.729846	0.0116908	1.20346	0.0102652	0.00570628	62.4293	5.96415
2462			dTDP-4-dehydro-beta-L-rhamnose	-15.5556	91.1345	547.312			2.81999	0.0748975	1.2066	0.0321235	0.0118536	37.6513	5.23463
2463					91.1978	162.077			0.000881412	0.0524533	1.12347	0.0658491	0.0204005	0.0168038	-5.89507
2465					91.3947	263.114			0.00622788	0.37344	1.21426	0.00500796	0.00374061	0.0166771	-5.90599
2469					91.5673	487.291			1.62824	0.0374595	1.20887	0.0308733	0.0115329	43.4668	5.44184
2471					91.6982	170.046			0.0673834	0.154056	1.10092	0.0162277	0.0075221	0.437396	-1.19299
2474					91.8576	254.096			0.146289	0.0973613	1.04168	0.0941719	0.0269944	1.50254	0.587402
2475					91.8649	195.027			0.00818679	0.100663	1.14641	0.137809	0.0367504	0.0813284	-3.6201
2476			Molybdate	-22.8564	91.9725	166.993			0.235746	0.253757	0.381974	0.542138	0.106443	0.929026	-0.106209
2477			UDP-2-acetamido-2-deoxy-alpha-D-ribo-hex-3-ulurote	-18.5439	91.9886	620.317			0.00318781	0.00011028	0.539942	0.423439	0.0875044	28.9066	4.85333
2478					91.9886	621.33			0.000101486	0.00011028	0.493975	0.432137	0.0887002	0.920261	-0.119885
2479					92.0046	619.315			0.0130575	0.000636047	1.05732	0.116635	0.0319204	20.5292	4.3596
2484					92.3384	135.971			3.16447	4.28461	0.853928	0.11135	0.030684	0.738567	-0.437199
2485			Diflunisal	-12.7505	92.3402	251.202			3.77912	0.0635732	1.19395	0.0291692	0.0111104	59.4452	5.89349
2486					92.4574	197.082			0.037644	0.0379822	0.260742	0.986611	0.177711	0.991093	-0.012907
2487			Streptamine phosphate	-10.6804	92.4856	259.171			0.000681901	0.00213382	0.313358	0.26532	0.0625422	0.319568	-1.6458
2488					92.5563	357.05			0.00978406	0.0878579	1.19526	0.0015652	0.00194726	0.111362	-3.16667
2489					92.6214	89.0237			0.773486	0.732444	0.421094	0.486968	0.0975626	1.05604	0.078658
2495					92.8196	789.552			0.0874923	0.0039584	1.03347	8.35462e-05	0.00038787	22.1029	4.46617
2496					92.8349	113.024			2.62244	2.87386	0.369923	0.747827	0.140755	0.912515	-0.132079
2497					93.106	204			0.000101486	0.00011028	0.493975	0.432137	0.0887002	0.920261	-0.119885
2499			2-(3,5-Dichlorophenylcarbamoyl)-1,2-dimethylcyclopropane-1-carboxylic acid	1.36266	93.1647	303.161			0.0378981	0.00185929	1.20845	1.15028e-05	0.000145533	20.3831	4.3493
2502					93.1953	232.048			2.22186	1.26999	1.07357	0.0357334	0.012796	1.74951	0.806949
2505			Chloroneb	2.40622	93.2757	208.062			0.000101486	0.071994	1.19447	0.135651	0.0362679	0.00140965	-9.47045
2506					93.3094	588.275			0.00590077	0.00011028	1.13845	0.143833	0.0380838	53.5073	5.74167
2507			Sclerocitrin	1.94628	93.317	727.558			0.0333596	0.0191336	0.413393	0.320318	0.0719842	1.74351	0.801992
2510					93.4392	317.055			0.000101486	0.158695	1.2056	0.195398	0.0491157	0.000639502	-10.6108
2514					93.6119	225.149			0.25085	0.226596	0.488064	0.430573	0.0884864	1.10704	0.146704
2515					93.6119	590.291			0.0040236	0.00011028	0.842217	0.193547	0.0487362	36.4855	5.18925
2516					93.7201	589.288			0.0291262	0.00112651	1.09453	0.0567434	0.0181615	25.8554	4.69239
2518					93.7464	262.057			0.0128452	0.175092	1.21087	0.00623979	0.00418565	0.0733626	-3.76881
2521			Reduced 2,6-Dichlorophenolindophenol	0.895371	93.9721	271.119			0.00900651	0.0254022	0.211685	0.488004	0.0977327	0.354556	-1.49591
2522					93.9833	187.098			0.0714377	0.145454	1.0692	0.0289272	0.0110491	0.491135	-1.02581
2524			O-Phospho-L-serine	-15.6595	94.0431	186.077			0.10138	0.163261	1.16712	0.00374569	0.00319731	0.620969	-0.687407
2525					94.0837	184.01			0.0339843	0.114963	0.853549	0.0957345	0.0273375	0.295612	-1.75823
2527			D-Fructose 1,6-bisphosphate	20.9658	94.1564	341.13			0.00273096	0.17508	1.09652	4.56516e-06	8.46971e-05	0.0155984	-6.00246
2528					94.2486	587.272			0.0259001	0.0039453	1.02831	0.111518	0.0307198	6.56479	2.71475
2529					94.2486	967.53			0.000101486	0.00011028	0.493975	0.432137	0.0887002	0.920261	-0.119885
2531					94.3387	340.127			0.0818198	1.50692	1.21289	7.81449e-06	0.000118989	0.0542961	-4.20301
2533					94.4318	265.145			0.0791913	0.129286	0.00277828	0.633661	0.121885	0.612527	-0.707155
2535					94.7251	285.029			0.000380665	2.58844	1.20025	0.0197457	0.00849569	0.000147064	-12.7313
2536					94.7722	253.093			1.52621	0.137107	1.19396	0.00104557	0.00153384	11.1315	3.47657
2537					94.8995	971.56			0.0338276	0.00011028	1.20767	0.0756445	0.0227312	306.744	8.26089
2538					95.1073	189.04			0.339254	0.216648	0.929571	0.0811443	0.0240277	1.56592	0.647009
2540					95.1568	544.286			0.580739	0.0521325	1.17032	0.0675921	0.020824	11.1397	3.47764
2541					95.2155	484.265			0.267978	0.0226632	1.17834	0.0609036	0.0191821	11.8244	3.5637
2542					95.2954	71.0132			0.729029	0.525054	0.658782	0.216178	0.0532882	1.38849	0.473512
2543					95.2954	75.0081			1.09178	1.3277	1.11008	0.0117498	0.00619962	0.822311	-0.282244
2548					95.3198	265.093			0.0538852	0.364394	1.20882	0.0162127	0.00751813	0.147876	-2.75754
2549					95.3253	116.035			0.358303	0.494476	0.903152	0.0702686	0.0214654	0.72461	-0.464723
2552			5-Nitrofurfural	-14.443	95.4411	142.087			0.518867	0.0332073	1.1962	0.000384382	0.000836243	15.6251	3.96579
2553			Fludioxonil	-23.4494	95.4416	249.186			2.00871	0.130501	1.1977	0.0396715	0.0137805	15.3922	3.94413
2554					95.4903	243.018			0.00955126	4.31005	1.20723	0.0899291	0.0260492	0.00221604	-8.8178
2556					95.5518	247.171			1.74199	0.149449	1.17625	0.0612435	0.0192658	11.6561	3.54301
2557					95.5533	568.277			0.0134928	0.00011028	1.19468	0.100793	0.0284464	122.351	6.93488
2559					95.5617	545.298			1.65678	0.106433	1.18169	0.0693427	0.0212447	15.5663	3.96036
2560					95.5718	235.082			0.178632	0.613904	1.20969	0.000137837	0.000485274	0.290977	-1.78103
2561					95.5903	193.072			0.00934484	0.0519582	0.458153	0.497635	0.0993078	0.179853	-2.47511
2562					95.6225	153.055			0.0291174	0.00011028	1.21438	0.0308944	0.011538	264.032	8.04457
2563					95.6906	150.056			0.00861127	0.308295	1.21123	0.0114555	0.00610543	0.0279319	-5.16194
2564			N-Phosphotaurocyamine	-0.83086	95.7722	248.174			0.279351	0.0112779	1.18876	0.053973	0.0174934	24.7697	4.6305
2565					95.7722	342.069			0.0173268	0.0283336	1.11483	0.0141169	0.00693329	0.611527	-0.709512
2566					95.7722	485.277			0.891541	0.0590426	1.19406	0.0505667	0.0166484	15.1	3.91647
2567					95.7722	526.266			0.0667649	0.000655246	1.14925	0.0577399	0.0183977	101.893	6.67091
2568					95.828	203.181			0.0460508	0.00011028	1.20005	0.1754	0.0449426	417.582	8.70592
2569					95.828	250.189			0.362993	0.00700059	1.03916	0.0438087	0.0148903	51.8518	5.69632
2570					95.828	483.26			1.05956	0.107071	1.16805	0.0720936	0.0218964	9.89588	3.30683
2571					95.828	486.279			0.247683	0.00522778	1.04578	0.0440465	0.0149541	47.3782	5.56615
2573					95.876	252.051			0.0104733	0.0203401	0.925154	0.0785299	0.0234115	0.51491	-0.957607
2574					95.8803	135.045			2.56331	1.2298	1.14639	0.00305435	0.00288443	2.08433	1.05959
2575					95.8803	543.282			2.0296	0.194567	1.17067	0.0685581	0.0210568	10.4314	3.38286
2577					95.883	296.144			0.0421542	0.209199	1.20299	0.000667696	0.00116521	0.201503	-2.31113
2578					95.8834	577.375			0.199675	0.000731745	1.16879	0.00227287	0.00245664	272.875	8.0921
2580					95.9239	199.061			0.0421194	0.233485	1.2103	1.42056e-06	5.65609e-05	0.180395	-2.47077
2581					95.9239	230.016			0.0618508	0.0742834	0.53381	0.387049	0.0823209	0.832633	-0.264247
2583					96.0026	258.158			0.000101486	0.000576579	0.577843	0.41509	0.0863414	0.176014	-2.50624
2585					96.0813	118.029			0.00302977	0.0512892	1.02432	0.00680875	0.00440422	0.0590723	-4.08138
2587					96.1413	181.087			0.0573661	0.203875	1.18089	0.00558602	0.00395	0.281378	-1.82942
2589					96.1766	165.022			0.0122903	0.01422	0.13615	0.77222	0.144681	0.864296	-0.210402
2590					96.1941	162.019			0.0167373	0.159917	1.20576	0.0150465	0.00720104	0.104663	-3.25618
2591					96.2024	211.134			0.0364639	0.0460941	0.437981	0.498646	0.0994725	0.791076	-0.338113
2593					96.4589	103.003			0.557851	0.677061	0.680633	0.245967	0.058996	0.82393	-0.279406
2595			Coumaphos anti-dimer	23.4677	96.7657	726.556			0.120867	0.0525049	1.0214	0.0447316	0.0151371	2.30202	1.2029
2601					96.981	244.137			0.0438294	0.00011028	1.17889	0.298297	0.0683114	397.439	8.63459
2603					97.0322	187.981			0.0194015	0.0130112	0.764752	0.206327	0.0513302	1.49114	0.576413
2605					97.0604	151.061			0.296016	0.13566	1.20161	5.26176e-05	0.000330773	2.18205	1.12568
2608					97.0691	343.213			0.00637753	0.0322218	0.894797	0.174091	0.0446638	0.197926	-2.33697
2609					97.1945	141.016			2.59384	2.77817	0.236241	0.775587	0.145221	0.933653	-0.0990424
2614					97.4371	262.109			0.0152559	0.340199	1.21325	0.0136847	0.006804	0.0448441	-4.47894
2617					97.5534	76.0114			0.0086965	0.00934289	0.0935375	0.878308	0.161351	0.930815	-0.103434
2620					97.6047	170.009			0.0169974	0.077171	1.1756	0.00513508	0.00378866	0.220256	-2.18275
2621					97.6414	254.052			0.102407	0.142165	0.884175	0.0954435	0.0272738	0.720341	-0.473248
2622					97.6647	154.037			4.0502	2.89153	0.621514	0.28374	0.0658057	1.40071	0.486158
2623					97.665	111.008			0.26272	0.364554	0.682904	0.263943	0.0622939	0.720662	-0.472605
2625					97.6871	319.053			0.00885968	0.0426399	0.77016	0.105624	0.0294822	0.207779	-2.26688
2627					97.7407	215.002			0.626131	0.967746	0.914685	0.0872209	0.0254354	0.646999	-0.628164
2628					97.7423	311.037			0.0105485	0.00011028	1.20328	0.0757992	0.0227679	95.6522	6.57973
2632					97.8199	294.047			0.00351868	0.00538748	0.19063	0.629069	0.121109	0.653122	-0.614576
2635					97.842	1009.54			0.00121335	0.00011028	0.805676	0.271328	0.0636184	11.0025	3.45975
2636					97.8599	281.052			0.0040159	0.0574466	0.982343	8.94336e-05	0.000399464	0.0699067	-3.83843
2637					97.8999	296.063			0.0345884	0.0667612	0.177221	0.549829	0.107672	0.518092	-0.948721
2638					97.9225	207.087			0.0935757	0.254113	1.19771	0.000502955	0.000990043	0.368244	-1.44126
2639					97.9225	335.135			0.0700786	0.36882	1.21402	1.39336e-05	0.000158611	0.190007	-2.39587
2643					98.2971	289.005			0.000101486	0.090774	1.21454	0.0326358	0.0119879	0.00111801	-9.80485
2644					98.2999	255.047			0.281483	0.0816983	1.14851	0.00365259	0.00315721	3.4454	1.78467
2645			Thiadiazolidinone	-3.80471	98.3275	327.218			0.103115	0.320015	1.19329	0.00139256	0.00181697	0.322218	-1.63389
2646					98.3597	85.0288			0.391249	2.84269	1.17739	0.000599438	0.00109691	0.137633	-2.8611
2647					98.3597	267.109			0.0436528	0.0406245	0.228323	0.762831	0.143174	1.07454	0.103725
2648					98.531	192.088			0.00529792	0.00895737	0.974843	0.085038	0.0249346	0.591459	-0.75765
2650					98.6005	247.059			0.430403	0.0464378	1.17565	0.0014334	0.00184776	9.26837	3.21232
2657					98.8555	192.99			0.00842059	0.671166	1.21563	0.0040415	0.00333241	0.0125462	-6.3166
2658					98.9865	193.049			0.00934221	0.557177	1.21647	0.00138125	0.00180832	0.016767	-5.89823
2660					99.087	231.051			0.00170986	0.0382324	1.06434	3.48594e-06	7.83087e-05	0.0447229	-4.48284
2661					99.191	319.192			0.00252629	0.000661024	0.842767	0.209294	0.0519236	3.82179	1.93425
2663					99.308	931.557			0.000639911	0.00011028	0.816348	0.192937	0.0486107	5.80262	2.53671
2664			L-Fuculose 1-phosphate	-16.3479	99.313	245.14			0.00342051	0.0527892	1.2018	0.0165183	0.00760207	0.0647956	-3.94796
2666					99.3837	115.04			0.598164	1.08962	1.09286	0.0306956	0.0114896	0.548964	-0.865216
2668					99.4185	198.041			0.0396958	0.00011028	1.21447	0.015819	0.00741332	359.956	8.49168
2670					99.4966	279.124			0.00102489	0.0542171	1.13216	0.0208933	0.00883274	0.0189034	-5.72521
2677					100.028	163.076			0.0470139	0.0425167	0.348082	0.625373	0.120483	1.10577	0.145058
2678			5-(3'-Carboxy-3'-oxopropyl)-4,6-dihydroxypicolite	14.1098	100.085	256.192			0.0299591	0.0448	1.07454	0.0742325	0.0223954	0.66873	-0.580504
2680					100.234	132.066			0.0119667	0.0515259	0.913787	0.0218919	0.00912269	0.232247	-2.10627
2681					100.278	893.566			0.0151579	0.00011028	1.20523	0.10491	0.0293305	137.45	7.10276
2684			Idoxuridine	-11.8325	100.471	355.102			0.00114784	0.0225285	1.04234	0.143853	0.0380881	0.0509504	-4.29476
2685					100.543	114.03			0.103134	0.381791	1.20643	0.000272691	0.000670072	0.270131	-1.88827
2688					100.674	307.13			0.00586095	0.00168801	0.849974	0.154548	0.0404381	3.4721	1.79581
2689					100.726	177.04			0.70782	1.57849	1.11747	0.0147776	0.00712499	0.448416	-1.15709
2690					100.828	274.039			0.000101486	0.00011028	0.493975	0.432137	0.0887002	0.920261	-0.119885
2691					100.869	119.976			0.886683	14.7074	1.21318	0.00902943	0.00526018	0.0602882	-4.05198
2694					101.067	160.025			0.185923	0.202798	0.264891	0.592557	0.114887	0.916789	-0.125338
2696					101.162	255.16			0.240935	0.28119	0.643647	0.280707	0.0652756	0.85684	-0.222902
2701					101.331	220.083			0.00910629	0.00424536	0.831328	0.0711917	0.021684	2.145	1.10098
2705					101.582	240.036			0.0565949	0.482941	1.2122	0.00639882	0.00424006	0.117188	-3.0931
2707					101.722	108.045			0.0381968	0.0584513	1.17262	0.00215803	0.00238327	0.65348	-0.613785
2708					101.772	183.102			0.121137	0.169469	0.304302	0.529329	0.104413	0.714801	-0.484386
2710			D-Mannitol 1-phosphate	24.3609	101.964	263.165			0.00392787	0.00011028	1.15627	0.223385	0.0546978	35.6173	5.15451
2712					102.133	146.09			0.000101486	0.0557047	1.21601	0.00618374	0.00416615	0.00182186	-9.10037
2713					102.143	329.184			0.0708315	0.100576	0.770418	0.201756	0.0504095	0.704255	-0.505829
2715			Polixetonium chloride	7.29182	102.227	326.206			0.00936109	0.0687856	1.15596	0.000835977	0.00133538	0.136091	-2.87736
2717					102.632	259.037			0.00679304	0.0650064	1.1771	0.00287921	0.00279811	0.104498	-3.25845
2718					102.667	281.176			0.0519485	0.0593026	0.341963	0.574838	0.111836	0.875991	-0.191013
2719			4-(N-Maleimido)benzyltrimethylammonium iodide	2.64502	102.714	373.21			0.0611279	0.00351943	1.01157	0.00421465	0.00341166	17.3687	4.11842
2720					102.748	129.019			0.691757	2.11297	1.19963	0.000285901	0.000688433	0.327387	-1.61093
2721					102.787	409.187			0.0472341	0.00295689	1.16128	0.00336591	0.00302841	15.9743	3.99768
2724					102.881	247.109			0.158757	0.0242081	1.16737	0.0045672	0.00356441	6.55801	2.71326
2730					103.149	151.04			0.189983	0.297826	1.18596	0.000685575	0.00118206	0.6379	-0.648598
2731					103.15	318.168			0.0394245	0.00011028	1.216	0.00526797	0.00383765	357.496	8.48178
2732					103.18	337.078			0.011007	0.0293428	1.12465	0.0655178	0.0203194	0.375117	-1.41459
2733					103.318	179.997			0.0771429	0.0453889	1.10377	0.010743	0.00586932	1.6996	0.765194
2734					103.475	107.044			0.0329022	0.148632	1.17029	0.0557514	0.0179242	0.221367	-2.17549
2735					103.659	188.137			0.0150239	0.194665	1.20366	2.95768e-05	0.000252543	0.0771779	-3.69567
2736					103.72	285.208			0.0128185	0.0127956	0.101717	0.995346	0.179003	1.00179	0.00258405
2737					103.788	638.403			0.183481	0.00011028	1.21608	0.00705586	0.0045034	1663.78	10.7003
2738					103.838	95.0244			1.33876	4.21626	1.1064	0.0259346	0.010263	0.317522	-1.65507
2740					103.959	361.065			0.000816147	0.0624596	1.14711	0.0507167	0.0166861	0.0130668	-6.25795
2741			3',5'-Cyclic IMP	-17.8796	103.971	331.192			0.00498561	0.00272609	0.583315	0.262953	0.062115	1.82885	0.870937
2742					104.04	195.041			0.0103635	0.0954034	1.16815	0.00725845	0.00458276	0.108629	-3.20252
2745					104.118	293.176			0.102036	0.0914857	0.561594	0.35481	0.077469	1.11532	0.157461
2748					104.646	271.013			0.00293393	1.17668	1.1488	0.0125993	0.00646472	0.00249339	-8.64767
2750					104.748	912.58			0.795401	0.00011028	1.21507	0.0243284	0.00981718	7212.58	12.8163
2751					104.793	910.566			0.587119	0.00011028	1.21659	0.00977214	0.00553298	5323.91	12.3783
2753					104.91	227.067			0.0527442	0.257812	1.21175	2.39569e-06	6.838e-05	0.204584	-2.28924
2754					104.91	290.063			0.00676081	0.0276896	1.16024	0.000159507	0.000513291	0.244164	-2.03408
2757					105.065	83.0245			2.94976	0.437179	1.15836	0.102317	0.0287757	6.74727	2.7543
2758					105.272	172.992			0.234907	0.798781	1.19143	0.00179765	0.00213074	0.294082	-1.76571
2759					105.332	219.108			0.0932988	0.524678	1.19802	7.38216e-05	0.000373424	0.177821	-2.4915
2760					105.334	405.131			0.000101486	0.10101	1.21563	0.0124506	0.00641654	0.00100471	-9.95901
2763					105.45	527.287			0.032969	0.0686585	0.825251	0.051528	0.0168895	0.480188	-1.05833
2764					105.479	295.156			0.0309247	0.00011028	1.21639	0.000166926	0.00052204	280.421	8.13145
2765					105.49	182.009			0.0220605	0.0449799	1.04599	0.0162728	0.00753458	0.490453	-1.02781
2766					105.502	287.089			0.0162723	0.00011028	1.21582	0.00385569	0.00324414	147.554	7.2051
2768					105.546	639.404			0.047463	0.00011028	1.21191	0.0368269	0.0130749	430.388	8.74949
2770					105.587	324.219			0.00499368	0.0342646	1.10671	0.030997	0.0115629	0.145739	-2.77854
2772					105.678	265.075			0.0155685	0.0428305	1.20394	0.0103996	0.00575274	0.36349	-1.46001
2773					105.763	143.071			0.000101486	0.345112	1.21627	0.00577959	0.00402034	0.000294067	-11.7316
2775					105.767	108.031			0.0400808	0.0577517	1.18566	0.000767816	0.00126301	0.694018	-0.526954
2776					105.877	276.088			0.000101486	0.00930447	1.21341	0.0240594	0.0097408	0.0109072	-6.51857
2777					106.075	402.131			0.0495747	0.536057	1.21447	3.64019e-06	7.9382e-05	0.0924804	-3.43471
2778					106.279	260.079			0.000623845	0.00011028	0.803924	0.20345	0.0507517	5.65694	2.50002
2781					106.423	199.036			0.0563597	0.559823	1.18512	0.0658325	0.0203964	0.100674	-3.31223
2784					106.481	111.019			0.920158	0.572983	0.582301	0.395431	0.0835417	1.60591	0.683388
2785					106.484	257.068			0.0429289	0.450626	1.18772	0.0476638	0.0159069	0.095265	-3.39191
2790					106.688	360.062			0.000101486	1.15046	1.21448	0.0535643	0.0173934	8.82132e-05	-13.4686
2791			Dichlozoline	-11.9491	106.98	275.104			0.0139328	0.0288362	1.13474	0.00363511	0.00314957	0.48317	-1.0494
2793					107.26	97.0401			0.31549	1.00858	1.18526	0.0299309	0.0113013	0.312806	-1.67666
2794					107.26	283.029			0.0453339	0.304221	0.481648	0.226162	0.0552361	0.149016	-2.74646
2795					107.38	250.034			0.00133914	0.00011028	0.487672	0.427611	0.08808	12.1432	3.60207
2800					107.576	170.997			0.000101486	22.0486	1.21643	0.00414279	0.00337912	4.60283e-06	-17.729
2802			2-{[hydroxy(2,3,4,5-tetrahydroxyphenyl)methylidene]amino}acetic acid	16.9624	107.782	244.182			0.00848822	0.0252364	0.939688	0.0628868	0.0196697	0.336348	-1.57197
2803					107.8	154.014			0.948217	0.988556	0.210482	0.758445	0.142468	0.959195	-0.0601047
2804					107.802	218.068			0.550295	5.83692	1.15677	9.40887e-05	0.000409188	0.0942782	-3.40693
2805					107.834	187.037			0.0236597	0.963848	1.21256	0.0262698	0.0103538	0.0245472	-5.3483
2806			7-Methylxanthine	-5.57415	107.844	167.144			0.000101486	0.00011028	0.493975	0.432137	0.0887002	0.920261	-0.119885
2808					107.968	172			0.0200382	0.728179	1.14096	0.000116956	0.000452796	0.0275183	-5.18347
2810					108.153	112.015			0.475332	0.561677	0.275047	0.542362	0.106478	0.846272	-0.240806
2811			(R)-5-Phosphomevalote	1.03535	108.177	229.145			0.000101486	0.00816805	1.20264	0.0695158	0.0212861	0.0124248	-6.33064
2822					108.732	867.601			0.0433635	0.00011028	1.20903	0.106732	0.0297166	393.214	8.61917
2829					109.111	577.375			0.205746	0.00011028	1.21655	0.0047671	0.00364624	1865.68	10.8655
2832					109.138	281.064			0.00363264	0.695707	1.20754	0.00272919	0.00272008	0.00522151	-7.58132
2833					109.16	158.09			0.0775168	0.100296	0.83376	0.145841	0.0385238	0.772882	-0.371681
2834			4,6-Dichloro-3-methylcatechol	-13.7694	109.233	194.032			0.004141	0.0477243	1.21641	0.000297796	0.000704346	0.0867693	-3.52667
2838					109.493	168.147			0.0139075	0.177765	1.21244	3.47972e-05	0.00027481	0.0782355	-3.67603
2839			Nifurthiazole	11.573	109.494	255.233			0.639479	0.445758	0.227051	0.587267	0.113979	1.43459	0.520636
2846					110.006	242.176			1.77388	3.76112	1.06744	0.0197906	0.00850902	0.471636	-1.08426
2848			5-Phosphonooxy-L-lysine	22.1563	110.025	243.18			0.233965	0.473198	0.990651	0.0679983	0.0209221	0.494434	-1.01615
2851			2,2',5,5'-Tetrachlorobenzidine	-14.2699	110.097	323.02			0.0783945	2.98774	1.21492	0.00244854	0.00256303	0.0262387	-5.25216
2853					110.112	225.044			0.000101486	0.122099	1.21479	0.0379654	0.0133603	0.000831176	-10.2326
2854					110.119	162.056			0.0192245	0.13767	1.11683	0.00066507	0.0011627	0.139642	-2.84019
2855					110.119	281.125			0.00399553	1.01504	1.20655	0.00244302	0.00255979	0.00393634	-7.98893
2857					110.127	174.056			0.00387544	0.520012	1.19602	0.00223615	0.00243352	0.0074526	-7.06804
2859					110.194	248.08			0.0597145	0.0514398	0.584116	0.344394	0.0758458	1.16086	0.215196
2861					110.407	331.071			0.000650524	0.433066	1.18158	0.0444158	0.0150529	0.00150214	-9.37877
2862					110.718	186.114			0.0335283	0.0701025	0.905997	0.0787593	0.0234652	0.478275	-1.06409
2865					110.963	244.98			0.00766902	0.101353	1.08238	0.148955	0.039211	0.0756665	-3.7242
2867					110.983	279.02			0.000101486	0.0160118	1.21529	0.0104129	0.00575729	0.00633821	-7.30171
2874					111.812	73.0288			0.902942	0.858619	0.000496488	0.848043	0.156662	1.05162	0.0726143
2875			Metobromuron	19.4078	111.822	260.112			0.000969189	0.000576194	0.713671	0.454728	0.0922032	1.68205	0.750223
2878					111.886	239.967			0.0191319	0.13452	1.20934	0.0159208	0.00744061	0.142224	-2.81377
2879					111.897	204			0.000101486	0.00011028	0.493975	0.432137	0.0887002	0.920261	-0.119885
2880			Tetrafluoroethylene	15.1073	112.267	101.024			0.000101486	2.22246	1.21641	0.00123269	0.00168893	4.56639e-05	-14.4186
2881			Barban	4.91135	112.415	259.109			0.0046264	0.00519286	0.579179	0.92325	0.168218	0.890915	-0.166641
2883					112.573	112.003			0.240862	0.351417	1.01017	0.0454678	0.0153324	0.685404	-0.544974
2885					112.603	149.045			0.33916	0.388599	0.876814	0.104597	0.029264	0.872777	-0.196314
2886					112.666	206.013			0.0297238	0.0588437	1.13891	0.00743723	0.00465139	0.505132	-0.985269
2888					112.688	81.9525			0.0113758	0.0344271	1.0211	0.0172903	0.00780915	0.330431	-1.59758
2889					112.688	94.5072			0.000101486	0.00686335	1.19305	0.149843	0.0394067	0.0147867	-6.07956
2893					112.72	121.029			2.12652	2.77272	0.730744	0.175578	0.0449804	0.766944	-0.382808
2897					112.812	122.032			0.146081	0.460198	1.1144	0.0026977	0.00270319	0.317432	-1.65548
2903					113.09	156.99			0.267609	4.78837	0.845909	0.00540433	0.00388664	0.0558873	-4.16134
2904					113.2	262.076			0.00920707	0.0792615	1.21324	0.00657912	0.00431037	0.116161	-3.10581
2906					113.255	455.117			0.00317148	0.0528749	1.20323	1.97331e-05	0.000198942	0.0599808	-4.05935
2907					113.296	388.124			0.100667	0.843401	1.09975	0.185031	0.0469723	0.119358	-3.06663
2911					113.442	483.26			0.261437	0.0180917	1.16098	0.0588377	0.018669	14.4507	3.85307
2913					113.507	228.028			0.339266	0.223877	0.700278	0.267297	0.0628976	1.51541	0.599713
2918					113.796	148.062			0.000101486	0.67926	1.21624	0.00799058	0.00485584	0.000149407	-12.7085
2920					113.939	125.928			0.431894	0.459017	0.360658	0.528923	0.104348	0.940911	-0.0878699
2923					114.206	198.063			0.00595585	0.116121	1.15134	7.59532e-05	0.000376807	0.0512898	-4.28518
2925					114.252	173.039			0.154835	0.114826	0.877758	0.0990603	0.0280693	1.34844	0.431288
2927					114.322	105.001			0.067911	0.0828887	0.916319	0.0899414	0.026052	0.819303	-0.287532
2929					114.496	111.081			0.000101486	0.00011028	0.493975	0.432137	0.0887002	0.920261	-0.119885
2931					114.5	839.57			0.700698	0.00011028	1.21646	0.00806389	0.00488206	6353.83	12.6334
2932			Diflunisal	-12.9534	114.62	251.202			0.321272	0.00011028	1.21583	0.00665659	0.00434223	2913.25	11.5084
2934					114.877	315.076			0.000486638	1.11641	1.1899	0.0673828	0.0207734	0.000435896	-11.1637
2939					115.241	177.04			0.531237	0.817614	1.13704	0.0493188	0.0163321	0.649741	-0.622063
2940					115.264	190.036			1.01089	0.65105	0.835668	0.091381	0.0263749	1.55271	0.634791
2941					115.266	194.046			0.00279496	0.088211	1.19761	1.37326e-05	0.00015763	0.0316849	-4.98006
2945					115.332	102.019			0.983222	0.714139	0.5161	0.429338	0.0883172	1.37679	0.461312
2947					115.736	239.09			0.0490397	0.0171304	1.19333	0.000219693	0.000590299	2.86273	1.51739
2948					115.753	232.048			1.26837	1.03075	0.510621	0.38567	0.0821186	1.23053	0.299279
2949					115.761	262.13			0.00619571	0.0464497	1.19797	0.000427256	0.000895453	0.133385	-2.90633
2950					115.779	221.067			0.000576699	0.29776	1.17487	0.00155349	0.00193753	0.00193679	-9.01212
2952					116.099	335.135			0.0399	0.289521	1.2141	1.15764e-05	0.000145972	0.137814	-2.85921
2955					116.181	890.596			1.95396	0.00011028	1.21634	0.0301275	0.01135	17718.3	14.113
2956					116.202	149.024			0.17239	0.203002	0.905672	0.0992762	0.0281165	0.849201	-0.235821
2957					116.202	187.097			1.16709	0.214501	1.19602	0.000527894	0.00101874	5.44094	2.44386
2958					116.228	104.035			0.0323259	0.119668	1.19359	0.00234381	0.00250043	0.270129	-1.88828
2963			Uracil	22.2244	116.605	113.097			0.000101486	0.00011028	0.493975	0.432137	0.0887002	0.920261	-0.119885
2967					116.766	96.9759			0.234279	0.813072	1.10755	0.0891126	0.025865	0.28814	-1.79516
2969					116.936	293.161			0.102245	0.096474	0.527631	0.384691	0.0819746	1.05982	0.0838194
2971					116.968	157.086			0.0796399	1.3474	0.901707	6.20715e-05	0.000352097	0.0591064	-4.08054
2972					116.998	122.975			1.87558	8.96478	1.16045	0.0597694	0.0189013	0.209216	-2.25693
2973			sn-Glycerol 3-phosphate	3.82632	117.019	173.082			0.0257623	0.187746	1.20609	0.0220467	0.00916765	0.137219	-2.86545
2975					117.043	281.176			0.0966639	0.0911267	0.3954	0.514271	0.102002	1.06076	0.0851035
2976					117.055	291.145			0.000101486	0.0412669	1.21536	0.0111338	0.00600025	0.00245926	-8.66756
2984					117.112	313.166			0.0032117	0.00591354	0.565982	0.265566	0.0625864	0.543109	-0.880685
2985					117.122	154.037			1.47587	1.74316	0.622864	0.295354	0.0678099	0.846661	-0.240143
2990					117.855	317.115			0.00452723	0.0923828	1.17127	9.25226e-05	0.000405974	0.0490051	-4.35093
2995					117.952	335.148			0.0373048	0.266834	1.2135	0.00258219	0.00263966	0.139805	-2.83851
2996					117.964	301.096			0.000101486	0.438388	1.21636	0.000790123	0.00128716	0.000231498	-12.0767
3000					118.21	84.0085			0.129687	0.0935121	0.966261	0.0537227	0.0174322	1.38685	0.47181
3002					118.652	193.056			0.00691176	0.00011028	1.18919	0.123859	0.0335885	62.6749	5.96981
3006					118.722	85.0288			0.328645	1.01818	1.21027	8.052e-05	0.000383635	0.322776	-1.6314
3007					118.722	103.039			0.102631	0.122509	0.928477	0.132346	0.0355245	0.83774	-0.255426
3009					118.772	240.049			0.0306393	0.142028	1.17848	0.0452375	0.0152714	0.215728	-2.21272
3011					118.786	338.111			0.000441934	0.0141689	0.717319	0.206351	0.051335	0.0311905	-5.00275
3015			Platinum	-4.67863	118.828	196.09			0.0332813	0.641998	1.21525	0.00329475	0.00299666	0.0518402	-4.26979
3019					119.035	187.951			0.0765518	0.0956971	0.992089	0.0394105	0.0137153	0.799939	-0.322039
3021					119.189	791.534			0.211442	0.00991093	1.14757	0.108832	0.0301575	21.3342	4.4151
3024					119.206	155.071			0.000101486	0.00011028	0.493975	0.432137	0.0887002	0.920261	-0.119885
3026					119.206	333.133			0.000101486	0.000840675	0.572858	0.417797	0.0867202	0.12072	-3.05027
3028					119.582	135.066			0.804351	11.8158	1.21409	0.00150677	0.00190122	0.068074	-3.87675
3029					119.582	195.087			0.596801	8.97662	1.21307	0.00227662	0.00245898	0.066484	-3.91085
3030					119.582	197.091			0.017215	0.0977425	1.13789	0.00133451	0.00177192	0.176126	-2.50532
3034					119.643	248.068			0.195959	0.0848111	1.19387	0.000345918	0.000779154	2.31054	1.20823
3038					119.691	251.06			0.0280524	0.123234	1.14533	0.0803939	0.0238512	0.227636	-2.1352
3041					120.022	355.094			0.00233792	0.18049	1.11022	0.0148877	0.00715626	0.0129532	-6.27055
3042					120.091	215.046			0.347867	0.642518	1.18317	0.0237672	0.00965914	0.541412	-0.885201
3045					120.374	215.002			0.544091	0.847988	0.765407	0.240384	0.0579498	0.641625	-0.640197
3046					120.419	599.294			0.00769573	0.00011028	1.16122	0.158452	0.0412858	69.7838	6.12482
3049					120.544	688.476			0.276872	0.00011028	1.21659	0.00452824	0.00354807	2510.64	11.2938
3054					121.371	687.474			0.792246	0.00011028	1.21614	0.0367112	0.0130456	7183.98	12.8106
3055					121.43	192.053			0.303061	0.003764	1.20432	0.0389424	0.0136012	80.5157	6.3312
3060					121.997	248.973			0.147448	0.167092	0.382619	0.518095	0.102617	0.882436	-0.180437
3070					122.325	128.035			0.173454	0.179882	0.248223	0.888615	0.162936	0.964266	-0.0524974
3072			3,5-Dichloro-4-hydroxyphenylpyruvate	8.1457	122.326	250.057			0.0845534	0.0445667	1.12564	0.0104512	0.00577043	1.89723	0.923895
3081					123.171	112.015			0.379212	0.643524	0.521529	0.430474	0.0884728	0.589275	-0.762988
3084					123.191	917.575			0.269473	0.00011028	1.21646	0.00094836	0.00144598	2443.54	11.2548
3086			Bromisovalum	17.3253	123.192	224.079			0.039956	0.0129823	1.10406	0.00698246	0.00447422	3.07772	1.62186
3087					123.193	88.0113			4.69026	0.480557	1.21517	0.00340739	0.00304661	9.76006	3.28689
3092					123.195	87.2523			0.0604772	0.00011028	1.21442	0.0208865	0.00883073	548.399	9.09908
3096					123.453	359.03			0.024695	0.128369	0.898128	0.0912133	0.0263374	0.192374	-2.37801
3097					123.496	137.035			0.0864547	0.20907	1.16206	0.00413503	0.00337558	0.41352	-1.27397
3099					123.626	87.008			139.008	3.83799	1.21606	0.00252174	0.00260541	36.2189	5.17867
3102			2-oxoglutarate(2-)	-21.919	123.744	145.086			0.01367	1.03771	1.03986	9.76263e-06	0.000134225	0.0131732	-6.24625
3106					124.048	152.035			0.0794649	0.178795	1.18	0.000540171	0.00103245	0.444448	-1.16991
3111					124.06	257.015			0.207911	1.24241	0.887245	0.0283364	0.0108983	0.167346	-2.5791
3117					124.901	161.045			0.0978043	0.137009	0.965286	0.064565	0.0200854	0.713852	-0.486303
3119					124.926	894.583			0.0280517	0.00011028	1.2151	0.0281866	0.0108597	254.369	7.99078
3126					125.368	439.198			0.00977516	0.00311122	1.0325	0.0721298	0.0219049	3.1419	1.65164
3129					125.847	279.073			0.000101486	0.0131542	1.20106	0.0805395	0.0238855	0.00771511	-7.0181
3130			O-Phosphorylhydroxylamine	17.4811	125.858	114.019			0.48378	0.349892	0.603842	0.337433	0.0747452	1.38265	0.46744
3131					125.858	358.106			0.000339218	0.00512626	1.10867	0.0225405	0.00930987	0.0661725	-3.91762
3132					125.978	242.176			0.314665	0.236721	0.625669	0.283259	0.0657219	1.32927	0.41063
3133					126.038	267.073			0.0259822	0.0901525	1.07784	0.0388499	0.0135785	0.288202	-1.79485
3135			Chlorfenprop-methyl	0.45625	126.293	234.099			0.00103274	1.6559	1.17338	0.00346196	0.00307188	0.000623671	-10.6469
3137					126.293	270.075			0.00082538	0.118942	1.15484	0.0228894	0.00941002	0.00693933	-7.17099
3139					126.295	219.063			0.243828	0.118564	0.972511	0.0346717	0.0125205	2.05651	1.0402
3141					126.329	181.051			0.0389581	0.168151	1.17237	0.000157069	0.000510381	0.231686	-2.10976
3143					126.669	243.028			0.021251	1.48495	1.18981	0.0741387	0.0223737	0.0143109	-6.12675
3145					126.686	218.032			1.91782	0.00011028	1.21226	0.0822539	0.0242879	17390.5	14.086
3147					127.139	425.143			0.037228	0.0263633	0.918379	0.0905894	0.0261976	1.41211	0.497856
3148					127.14	265.093			0.155489	0.185098	0.585602	0.332609	0.0739751	0.840038	-0.251473
3149					127.147	485.164			0.000101486	0.00106428	0.900253	0.188742	0.0477445	0.0953566	-3.39052
3152					127.222	218.046			1.20327	0.00011028	1.21633	0.00937395	0.00538866	10911	13.4135
3153					127.349	125.928			0.255388	0.32327	0.760318	0.199129	0.0498768	0.790015	-0.340048
3157					127.632	94.0292			0.0390448	0.118968	1.02116	0.0166767	0.00764521	0.328195	-1.60738
3158					127.664	132.074			0.082552	0.0686895	0.578745	0.33337	0.074097	1.20181	0.265213
3159			4,4'-Dichlorobenzophenone	6.27645	127.801	252.117			0.00856709	0.210438	1.19514	0.015169	0.0072353	0.0407107	-4.61845
3163					128.421	164.035			0.0502718	0.103835	1.171	0.0041321	0.00337424	0.484153	-1.04647
3166					128.481	251.078			0.0465642	1.32752	0.728705	0.195486	0.0491338	0.035076	-4.83337
3170			2-Aminoadenosine	2.84191	128.662	283.264			0.106902	0.178819	1.12917	0.0049369	0.00371324	0.597823	-0.74221
3173					128.978	91.0546			0.000101486	0.00011028	0.493975	0.432137	0.0887002	0.920261	-0.119885
3174					129.222	337.115			0.0221455	0.221607	1.21004	0.0143017	0.00698764	0.0999314	-3.32292
3175					129.281	786.513			0.112252	0.00011028	1.21521	0.0136593	0.00679629	1017.88	9.99136
3177			CoA	-5.61068	129.34	768.537			0.140217	0.0134734	1.17919	0.045984	0.0154685	10.407	3.37948
3179					129.417	106.041			0.547643	4.25551	1.18766	0.00435027	0.00347175	0.12869	-2.95803
3181					129.476	101.06			0.978938	0.807653	0.649892	0.30505	0.0694524	1.21208	0.277482
3183					129.725	736.474			0.0260235	0.000673084	1.12193	0.0412634	0.0141982	38.6631	5.27289
3184					129.782	263.078			0.00626971	0.0891692	1.11811	0.093136	0.0267654	0.0703125	-3.83007
3185					129.808	767.537			0.28474	0.0565199	1.12106	0.0144026	0.00701706	5.03787	2.33281
3187			Benzbromarone	13.5087	129.866	425.096			0.0421008	0.0326209	0.58048	0.419755	0.0869931	1.29061	0.368048
3188					129.948	171.102			0.351874	0.318053	0.1921	0.811015	0.150854	1.10634	0.145791
3190					129.967	254.052			0.0509022	0.00745959	1.17017	8.50425e-05	0.000389884	6.82373	2.77056
3199					130.655	119.034			1.67507	1.68451	0.0402252	0.952692	0.172656	0.994394	-0.00811051
3200					131.028	735.471			0.152163	0.00011028	1.21442	0.0532355	0.0173127	1379.79	10.4302
3201					131.039	135.045			0.115933	0.180434	0.395497	0.560952	0.109479	0.64252	-0.638186
3202					131.039	308.074			0.000101486	0.000539673	0.613606	0.409644	0.0855745	0.188051	-2.4108
3203					131.044	404.118			0.0156982	0.300539	1.1758	0.0810276	0.0240003	0.0522333	-4.25889
3208					131.264	278.107			0.110468	0.0262778	1.20429	0.0150332	0.00719728	4.20385	2.07171
3209					131.326	281.125			0.00875673	0.847801	1.17371	0.116008	0.031774	0.0103288	-6.59719
3210					131.407	107.044			0.0167114	0.239755	1.16632	0.0465704	0.0156223	0.069702	-3.84266
3211					131.465	213.063			0.099434	0.530639	1.20423	0.000149981	0.000501592	0.187385	-2.41592
3212			5-Hydroxyisourate	5.04299	131.507	185.118			0.0698677	0.0112916	0.822891	0.00457886	0.00356927	6.18756	2.62937
3218					132.164	276.059			0.00204392	0.0992126	1.09968	0.000283098	0.000684599	0.0206014	-5.60112
3220					132.308	183.052			0.0939039	0.213266	1.19496	0.0150502	0.00720207	0.440314	-1.18339
3222					132.375	148.04			0.0849088	0.260047	1.18784	0.00134339	0.00177891	0.326513	-1.61479
3224					132.748	173.118			0.324011	0.52365	1.00929	0.0383042	0.0134442	0.618755	-0.692559
3225					132.771	165.077			0.0791251	0.47524	1.21279	1.144e-06	5.26173e-05	0.166495	-2.58645
3227					132.799	164.002			0.021777	0.0542797	1.18885	0.00239008	0.00252838	0.401201	-1.3176
3228			Dimethyl selenide	-8.05978	132.865	110.035			0.192044	0.346842	1.17302	0.00434744	0.00347051	0.553694	-0.85284
3231					133.116	129.019			0.843983	2.24297	1.10339	0.00588582	0.00405958	0.376279	-1.41013
3232					133.116	156.066			0.741006	0.229082	1.2096	0.00685221	0.00442186	3.23467	1.69362
3236					133.663	435.186			0.292178	0.00138011	1.15492	0.0738951	0.0223172	211.706	7.72592
3238					133.737	372.189			0.428801	0.00011028	1.21523	0.0298743	0.0112872	3888.3	11.9249
3240			Ferrichrome	-10.2703	133.751	741.52			0.478698	0.0691547	1.15752	0.0932347	0.0267873	6.92213	2.79122
3241					133.751	742.523			0.216848	0.0142284	1.18833	0.0633376	0.0197818	15.2405	3.92984
3243					133.802	703.552			0.00991061	0.193078	1.14706	0.00226306	0.0024505	0.0513295	-4.28407
3245			Molybdate	-23.9239	133.874	166.993			0.563876	0.603852	0.482027	0.442339	0.0902531	0.933799	-0.0988162
3246			3-(Dichloromethylene)-2,5-pyrrolidinedione	21.92	133.955	181			0.0425103	0.247868	1.18946	0.000643778	0.00114201	0.171504	-2.54369
3255					134.636	251.114			0.0376429	1.75515	1.21283	0.0163636	0.00755964	0.0214471	-5.54308
3258			3-Phospho-D-glyceroyl phosphate	14.4175	134.911	267.048			0.0278264	0.0212857	0.316097	0.556655	0.108769	1.30728	0.38657
3261					134.978	149.045			0.198688	0.284821	1.15859	0.00424998	0.00342748	0.697587	-0.519555
3262					134.988	178.044			0.0412992	0.33973	1.21248	0.00013925	0.000487261	0.121565	-3.0402
3270			Glyphosine	16.1023	136.311	264.091			0.000440955	0.013264	1.13211	0.0355489	0.0127484	0.0332445	-4.91074
3273					136.363	323.099			0.0026671	0.0880621	1.1571	0.0374379	0.0132286	0.0302866	-5.04518
3274					136.377	154.037			1.79421	2.10726	0.487277	0.479146	0.0962741	0.851438	-0.232027
3275					136.429	353.109			0.00107913	0.0884273	1.1445	0.00194427	0.00223782	0.0122035	-6.35656
3280					136.632	265.057			0.112524	0.0287437	1.17249	0.000913393	0.00141266	3.91475	1.96892
3282					136.778	210.15			0.213814	0.241217	0.103585	0.776728	0.145403	0.886395	-0.173978
3284					137.204	717.508			0.0389989	0.00011028	1.20702	0.145505	0.0384503	353.637	8.46612
3286					137.21	378.131			0.000101486	0.020295	1.21598	0.00291659	0.00281696	0.00500056	-7.6437
3292					137.753	122.975			1.88573	17.4954	1.20102	0.0303121	0.0113956	0.107784	-3.21378
3294					137.854	228.028			0.412967	0.265605	0.558124	0.353751	0.0773053	1.55481	0.636742
3300					138.019	248.068			0.124875	0.0713185	1.01288	0.0272115	0.0106052	1.75095	0.808138
3302					138.033	269.052			0.001285	0.00011028	0.486978	0.427838	0.0881113	11.6522	3.54253
3303			Benodanil	-13.3794	138.161	324.132			0.00391628	0.173891	1.06498	0.000257041	0.000647357	0.0225215	-5.47256
3308					138.576	431.11			0.000477012	0.0989705	1.17743	0.0152915	0.00726931	0.00481974	-7.69683
3309					138.677	119.976			0.628944	18.4322	1.2121	0.0184928	0.00814717	0.0341221	-4.87315
3311					138.73	291.072			0.00644079	0.0599316	1.14024	0.00063485	0.00113315	0.107469	-3.21801
3312					138.758	71.0131			0.44347	0.38055	0.748805	0.192388	0.0484977	1.16534	0.220753
3313					138.78	197.031			0.0230849	0.136942	1.14952	0.0703593	0.0214869	0.168575	-2.56854
3315					138.881	298.076			0.00167641	0.00011028	0.7973	0.291134	0.0670864	15.2014	3.92613
3316					138.897	240.036			0.208771	0.787467	1.19778	0.000298075	0.000704712	0.265117	-1.9153
3318					139.23	145.025			0.12539	0.00011028	1.21604	0.0109658	0.0059444	1137.02	10.151
3319					139.283	269.041			0.000101486	0.180285	1.21583	0.0126115	0.00646866	0.000562922	-10.7948
3320			2-Amino-4-hydroxy-6-(D-erythro-1,2,3-trihydroxypropyl)-7,8-dihydropteridine	-6.86948	139.3	256.236			0.144859	0.0572817	1.15806	0.00751611	0.00468126	2.52889	1.3385
3322					139.638	89.0237			0.411179	0.611727	1.14789	0.00396209	0.00329506	0.67216	-0.573123
3323					139.732	228.161			0.133618	0.321156	1.06913	0.0222979	0.00924026	0.416051	-1.26517
3325					139.734	73.0288			0.370099	0.890676	1.1606	0.00230867	0.00247888	0.415526	-1.26699
3327			N(omega)-(ADP-D-ribosyl)-L-arginine	-2.17178	139.862	716.507			0.250096	0.0449629	1.17564	0.00549917	0.00391998	5.56227	2.47567
3328					139.945	191.056			0.000101486	0.657855	1.21195	0.0719393	0.0218602	0.000154268	-12.6623
3330					139.987	294.073			0.000101486	0.00221419	0.871685	0.292178	0.0672658	0.0458345	-4.44742
3331			Tetrafluoroethylene	15.2434	140.152	101.024			0.000101486	0.00011028	0.493975	0.432137	0.0887002	0.920261	-0.119885
3332					140.196	256.068			0.00232955	0.00011028	1.1952	0.060475	0.0190763	21.124	4.40081
3334					140.333	161.045			0.0874672	0.17617	1.09872	0.00818631	0.00493075	0.496495	-1.01015
3335					140.476	181.025			0.0308955	0.115684	1.08493	0.00606888	0.00412565	0.267068	-1.90472
3350					141.475	317.1			0.000972099	0.0310206	1.09442	0.10629	0.0296232	0.0313372	-4.99598
3352			Mazaticol hydrochloride	-15.0646	141.514	443.036			0.000101486	0.00011028	0.493975	0.432137	0.0887002	0.920261	-0.119885
3355			4-nitrophenolate	15.7761	141.554	139.112			0.000101486	0.00011028	0.493975	0.432137	0.0887002	0.920261	-0.119885
3356			Monuron-TCA	-9.37121	141.575	363.04			0.000101486	0.00011028	0.493975	0.432137	0.0887002	0.920261	-0.119885
3357					141.607	289.13			0.0197164	0.749592	1.196	0.0607977	0.019156	0.0263029	-5.24863
3359					141.635	253.093			0.0637584	0.0405144	0.525834	0.355893	0.0776362	1.57372	0.654179
3360					141.668	177.03			0.61808	1.09281	1.0904	0.0230257	0.00944909	0.565589	-0.822174
3363					141.849	830.488			0.00235025	0.00011028	0.825134	0.252489	0.0602049	21.3117	4.41357
3364					141.874	310.116			0.000101486	0.00011028	0.493975	0.432137	0.0887002	0.920261	-0.119885
3369					142.185	674.517			0.476302	0.408931	0.291549	0.643598	0.123561	1.16475	0.22002
3371					142.273	145.05			0.265153	0.462092	1.07295	0.00693875	0.00445673	0.57381	-0.801355
3376					142.381	383.015			0.000101486	0.000755287	0.574121	0.417162	0.0866315	0.134368	-2.89574
3378					142.439	130.066			0.000101486	0.00011028	0.493975	0.432137	0.0887002	0.920261	-0.119885
3380			Methyl 2-propenyl selenide	-8.44621	142.495	136.076			0.000101486	0.00011028	0.493975	0.432137	0.0887002	0.920261	-0.119885
3381					142.534	152.995			0.0798756	0.125351	1.01136	0.0328142	0.0120344	0.637216	-0.650146
3385					142.94	461.996			0.000101486	0.00011028	0.493975	0.432137	0.0887002	0.920261	-0.119885
3388					143.139	178.073			0.0764093	2.81514	1.21317	4.66304e-07	3.46052e-05	0.0271423	-5.20332
3389			CoA	-20.567	143.15	768.526			0.00505268	0.0087326	0.656723	0.454744	0.0922059	0.5786	-0.789362
3391					143.196	190.051			0.000101486	0.00011028	0.493975	0.432137	0.0887002	0.920261	-0.119885
3392					143.212	251.078			0.0274476	0.360438	1.21323	0.00543027	0.00389582	0.0761507	-3.715
3394					143.244	811.535			0.889046	0.00011028	1.21664	0.00458496	0.00357181	8061.74	12.9769
3398					143.245	963.529			0.0402139	0.000738151	1.12148	0.0601675	0.0190001	54.4793	5.76764
3401					143.373	174.056			0.0268126	0.00735238	1.04299	0.0631578	0.0197371	3.6468	1.86663
3403					143.453	146.061			0.000101486	0.00011028	0.493975	0.432137	0.0887002	0.920261	-0.119885
3404					143.453	280.088			0.0244099	0.0142241	0.822004	0.138987	0.0370126	1.71609	0.779126
3406					143.542	235.119			0.000979708	0.115731	1.13737	0.0213574	0.00896761	0.00846536	-6.88421
3407					143.546	218.046			0.752111	0.00011028	1.21624	0.00634145	0.00422059	6820.03	12.7356
3413					144.044	176.981			1.28795	2.01541	1.16967	0.00364523	0.003154	0.63905	-0.646
3415					144.06	260.096			0.000101486	0.0829467	1.21611	0.00560165	0.00395536	0.00122351	-9.67476
3419					144.148	687.474			2.44543	0.180896	1.20029	0.0112658	0.00604367	13.5184	3.75686
3420					144.149	260.077			0.000101486	0.0694593	1.21459	0.027292	0.0106265	0.00146109	-9.41874
3421					144.205	299.186			0.0042838	0.0522786	1.19902	0.000281039	0.000681762	0.0819418	-3.60926
3422					144.207	688.476			0.923473	0.0642139	1.19705	0.027893	0.0107837	14.3812	3.84611
3426					144.507	263.028			0.000793994	0.00011028	0.477222	0.431522	0.0886162	7.19982	2.84796
3428					144.649	93.034			0.047344	0.158193	0.989127	0.0188576	0.00824801	0.29928	-1.74043
3429					144.832	100.04			0.0551028	0.0485779	0.507436	0.421833	0.0872819	1.13432	0.181825
3433					145	165.019			0.234505	0.0872896	1.02325	0.0282214	0.0108687	2.68652	1.42574
3435					145.082	813.55			0.760775	0.00011028	1.21275	0.0743834	0.0224304	6898.6	12.7521
3437					145.497	767.524			0.0518891	0.0326511	0.700491	0.233077	0.0565644	1.5892	0.668297
3441					145.788	170.045			0.0333591	0.32337	1.2074	0.00958688	0.00546637	0.103161	-3.27704
3442					145.876	417.071			0.00231053	0.00888216	0.329378	0.234329	0.0568031	0.260131	-1.94269
3443					145.93	267.109			0.014271	0.279253	1.21401	0.000715321	0.00120923	0.0511041	-4.29042
3444					146.167	79.9566			0.316593	1.18052	1.19237	0.00368921	0.0031731	0.26818	-1.89873
3445					146.232	625.287			0.0245344	0.00011028	0.513183	0.422901	0.08743	222.475	7.7975
3449					146.444	143.071			0.576972	0.836547	1.12745	0.00847477	0.00504595	0.689706	-0.535946
3450					146.445	282.093			0.00894036	0.0137379	0.710016	0.251631	0.0600467	0.650779	-0.61976
3452					146.5	423.101			0.000101486	0.00011028	0.493975	0.432137	0.0887002	0.920261	-0.119885
3455					146.767	215.002			1.424	7.18229	1.10428	0.00269019	0.00269914	0.198265	-2.3345
3456					146.77	565.266			0.117186	0.00011028	1.21578	0.0136589	0.00679615	1062.63	10.0534
3461					147.057	317.045			0.000101486	0.178339	1.21619	0.00226127	0.00244937	0.000569062	-10.7791
3467					147.426	431.193			0.000620472	0.00011028	0.4706	0.434494	0.0890214	5.62635	2.4922
3475					148.321	268.112			0.00419347	0.0155968	0.972823	0.0334331	0.0121945	0.268867	-1.89503
3477					148.405	128.017			0.296973	0.197117	1.01452	0.103244	0.0289748	1.50658	0.59128
3478					148.48	168.033			0.0137051	7.90261	1.21585	0.00953769	0.00544853	0.00173425	-9.17148
3480					148.695	170.029			0.0194537	0.32509	1.19417	0.000624856	0.00112311	0.059841	-4.06272
3481					148.695	182.049			0.0327439	0.244691	1.05679	0.00269952	0.00270417	0.133817	-2.90166
3482					148.75	384.083			0.000526456	0.125198	1.03978	0.205294	0.0511227	0.00420499	-7.89368
3484			Pyrrolnitrin	4.6622	149.048	258.081			0.0018679	0.0246496	1.13857	0.0969163	0.0275985	0.0757783	-3.72207
3485					149.111	115.04			0.275615	0.785697	1.19097	0.000392632	0.000847984	0.350791	-1.51132
3487					149.307	242.071			0.000101486	3.0236	1.21635	0.0090967	0.00528554	3.35647e-05	-14.8627
3489					149.349	790.565			0.155389	0.00011028	1.21589	0.01741	0.00784141	1409.04	10.4605
3493					149.628	313.166			0.00508404	0.0287059	1.10607	0.000252153	0.000640244	0.177108	-2.4973
3498					149.709	283.029			0.106224	0.467935	0.443541	0.34703	0.0762593	0.227006	-2.1392
3499					149.729	158.046			0.0309981	0.0619186	0.947808	0.0690467	0.0211739	0.500627	-0.998193
3500					149.733	259.083			0.000559805	0.00011028	0.525988	0.428059	0.0881415	5.07623	2.34376
3507					150.143	150.031			0.0407067	0.107754	1.18496	0.00105145	0.00153894	0.377773	-1.40441
3514					150.448	148.04			0.0425512	0.366468	1.11128	0.135559	0.0362474	0.116112	-3.10641
3515					150.57	936.579			0.0293531	0.00011028	1.20584	0.106882	0.0297481	266.17	8.0562
3518					150.872	213.023			0.391265	0.438846	0.334716	0.663777	0.126943	0.891578	-0.165567
3519					150.909	185.022			0.000101486	0.305637	1.2152	0.0284559	0.010929	0.000332048	-11.5563
3520					150.974	337.078			0.278084	0.459815	0.900879	0.144445	0.038218	0.604773	-0.725534
3523					151.071	139.039			0.285977	2.99287	1.20263	0.0302981	0.0113921	0.0955529	-3.38756
3524					151.145	209.067			0.0149984	0.932933	1.21599	0.0046931	0.00361633	0.0160766	-5.95889
3527					151.306	764.55			0.903831	0.11784	1.20077	0.0159883	0.00745865	7.66999	2.93923
3529					151.321	278.221			0.344751	0.00558794	1.04325	0.126505	0.0341959	61.6956	5.9471
3530					151.429	291.057			0.00488136	0.105926	1.13524	0.0857407	0.0250964	0.0460829	-4.43963
3531					151.477	156.991			0.853489	5.57428	1.06145	0.121244	0.0329882	0.153112	-2.70734
3533					151.561	250.072			0.0640066	0.0460746	0.997914	0.123966	0.033613	1.3892	0.47425
3534					151.591	556.29			4.24336	0.00127603	1.18237	0.00122155	0.00167952	3325.42	11.6993
3536					151.817	103.039			0.0902916	0.163966	0.996982	0.0806362	0.0239083	0.550674	-0.86073
3538					151.951	97.0401			0.601643	3.02938	1.1033	0.00637879	0.00423328	0.198603	-2.33204
3542					152.173	460.096			0.143772	0.00011028	1.21545	0.0178638	0.00796981	1303.71	10.3484
3549					152.403	85.0288			0.294423	0.367733	0.64408	0.299012	0.0684328	0.800642	-0.320771
3551					152.409	155.001			3.36252	2.07409	0.806938	0.149316	0.0392905	1.62121	0.697067
3554					152.6	169.033			0.0299847	1.24254	0.972473	0.0430952	0.014698	0.0241318	-5.37292
3555					152.603	265.108			0.0286884	0.0722288	1.17425	0.00183981	0.00216218	0.397188	-1.33211
3557					152.781	100.003			0.124495	0.0371991	1.19778	0.00172457	0.00207495	3.34671	1.74274
3558					152.781	219.978			0.102705	0.3416	1.10255	0.00469612	0.00361756	0.300658	-1.73381
3561					152.91	323.099			0.000101486	0.123173	1.21594	0.0104449	0.00576827	0.00082393	-10.2452
3562			Sodium L-ascorbic acid 2-phosphate	-21.5423	152.91	326.074			0.000101486	0.00011028	0.493975	0.432137	0.0887002	0.920261	-0.119885
3567					153.196	563.249			0.0850444	0.00633294	1.18642	0.0279169	0.0107899	13.4289	3.74727
3568					153.196	862.521			0.00371612	0.00011028	0.820744	0.241719	0.0582009	33.6972	5.07456
3572					153.459	143.991			0.279879	0.46114	0.636239	0.259503	0.0614892	0.606927	-0.720404
3573					153.464	623.272			0.0161031	0.00011028	0.511054	0.423033	0.0874483	146.02	7.19003
3574					153.632	484.277			4.58954	0.000434912	1.20062	0.100542	0.0283921	10552.8	13.3653
3576					153.667	177.04			0.742576	1.52402	0.37925	0.462303	0.0934739	0.487247	-1.03727
3577					153.667	912.579			0.667082	0.00011028	1.21655	0.0136769	0.00680164	6049.01	12.5625
3582			2-oxoglutarate(2-)	-21.3525	153.779	145.087			0.0895094	0.127501	0.917567	0.124015	0.0336242	0.702028	-0.510399
3584					153.779	913.584			0.374255	0.00011028	1.21644	0.0169207	0.00771099	3393.69	11.7286
3586			Bromisovalum	18.3822	153.931	224.079			0.000725184	0.0376812	1.11828	0.0420937	0.0144259	0.0192452	-5.69935
3587			Pyridinitril	5.12324	153.932	275.114			0.0370976	0.0328443	0.314546	0.757013	0.142238	1.1295	0.175684
3588					153.942	397.1			0.223571	0.207465	0.232692	0.654461	0.125385	1.07763	0.107868
3589					153.956	910.566			0.353161	0.00011028	1.21641	0.0178986	0.00797976	3202.41	11.6449
3591					154.081	132.066			0.00944979	0.0733178	1.18306	0.00113033	0.0016052	0.128888	-2.95581
3592					154.106	481.258			16.1929	0.00859605	1.21321	0.00748006	0.00466764	1883.76	10.8794
3593					154.121	253.145			0.133927	0.0651214	1.20749	4.45292e-05	0.000308491	2.05658	1.04024
3595					154.123	482.26			6.67207	0.00011028	1.2135	0.178562	0.0456131	60501.4	15.8847
3596					154.123	911.57			0.20102	0.00011028	1.2165	0.00987451	0.00556938	1822.82	10.832
3597					154.138	71.0131			1.32263	0.743817	1.00803	0.0342867	0.0124195	1.77817	0.830396
3603					154.493	91.0295			0.0757844	0.0849255	0.438129	0.511682	0.101585	0.892364	-0.164296
3606					154.561	117.055			0.137032	0.00011028	1.21192	0.121693	0.0330916	1242.58	10.2791
3607					154.563	365.073			0.164072	0.0060996	1.204	1.5615e-05	0.000170414	26.8988	4.74947
3608					154.565	223.082			0.124935	0.882235	1.15778	0.000436229	0.000907299	0.141611	-2.81999
3609					154.572	765.554			0.383784	0.0235463	1.05161	0.00327418	0.00298735	16.2991	4.02672
3610					154.572	914.594			0.41974	0.00011028	1.21654	0.0119624	0.00626651	3806.15	11.8941
3611					154.655	152.995			0.0616925	0.0929819	1.06126	0.0138333	0.00684881	0.66349	-0.591854
3612					154.744	766.558			0.0954063	0.000669972	1.15498	0.022596	0.00932575	142.403	7.15384
3614					154.799	162.077			0.0310416	0.0250532	0.743715	0.194561	0.0489443	1.23903	0.309208
3617					154.882	810.51			0.0917663	0.00011028	1.21623	0.000731665	0.00122549	832.123	9.70065
3622					155.023	254.006			0.297645	0.911821	0.614731	0.274893	0.0642515	0.32643	-1.61516
3629					155.367	814.544			0.022993	0.00011028	1.2154	0.0216113	0.00904065	208.498	7.70389
3638					155.631	112.015			0.840241	1.27329	0.932752	0.0783839	0.0233774	0.659897	-0.599688
3639					155.636	916.609			0.108579	0.00011028	1.2165	0.00724833	0.00457884	984.58	9.94336
3643					155.858	207.953			0.0456198	0.136027	1.13963	0.0240278	0.00973199	0.335372	-1.57616
3647					155.876	188.005			0.179198	0.173708	0.308758	0.954479	0.172924	1.03161	0.0448913
3655					156.329	1031.59			0.0109356	0.00011028	0.508814	0.423216	0.0874736	99.1624	6.63172
3659					156.543	194.068			0.00806879	0.202647	1.21474	0.00166883	0.00203126	0.039817	-4.65047
3661					156.648	210.15			0.263656	0.158752	0.762894	0.189739	0.0479508	1.6608	0.731876
3662					156.664	231.16			0.000101486	0.00011028	0.493975	0.432137	0.0887002	0.920261	-0.119885
3664					156.668	888.581			3.02536	0.0183597	1.21225	0.00987071	0.00556803	164.783	7.36442
3670					156.929	1029.58			0.0153538	0.00011028	0.510794	0.423052	0.0874509	139.226	7.12128
3671					157.004	886.566			2.81853	0.0104753	1.21473	0.00901297	0.00525396	269.065	8.07181
3677					157.172	891.597			0.58377	0.000882513	1.17474	0.0199908	0.0085682	661.486	9.36957
3679			TG(22:4(7Z,10Z,13Z,16Z)/22:6(4Z,7Z,10Z,13Z,16Z,19Z)/22:6(4Z,7Z,10Z,13Z,16Z,19Z))	-0.832867	157.285	1028.58			0.0213123	0.00011028	0.512503	0.422939	0.0874353	193.257	7.59437
3680			TG(22:4(7Z,10Z,13Z,16Z)/22:5(4Z,7Z,10Z,13Z,16Z)/22:6(4Z,7Z,10Z,13Z,16Z,19Z))	-4.05599	157.299	1030.59			0.0276672	0.00011028	0.513741	0.422872	0.087426	250.882	7.97086
3682					157.471	884.549			0.778568	0.00011028	1.21663	0.00278561	0.00274989	7059.94	12.7854
3683					157.487	885.553			0.327604	0.00011028	1.21599	0.00589738	0.00406381	2970.67	11.5366
3684					157.487	887.566			1.4109	0.00233307	1.21615	0.00766067	0.00473536	604.742	9.24017
3685			Hexaflurate	13.654	157.503	229.021			0.0521937	0.367976	1.10929	0.00424351	0.00342459	0.14184	-2.81767
3686					157.503	890.596			1.36496	0.00867033	1.20183	0.0107564	0.00587384	157.428	7.29855
3687					157.505	889.585			1.53733	0.00749834	1.19422	0.00990181	0.00557904	205.023	7.67965
3688			2-Amino-4-hydroxy-6-(D-erythro-1,2,3-trihydroxypropyl)-7,8-dihydropteridine	-6.79855	157.68	256.236			0.124228	0.0415495	1.12739	0.0226357	0.00933709	2.98988	1.58009
3694					157.826	867.601			0.0761964	0.00236327	1.05513	0.0651704	0.0202343	32.242	5.01087
3700					157.984	171.103			0.455873	0.377475	0.603529	0.307185	0.0698105	1.20769	0.272252
3703			3,4,5-trihydroxy-6-({6,13,14-trihydroxy-3,10-dioxo-12-[5,6,7-trihydroxy-1-oxo-3-(1,2,3,4-tetrahydroxybutyl)-1H-isochromen-8-yl]-2,9-dioxatetracyclo[6.6.2.0,.0,]hexadeca-1(15),4,6,8(16),11,13-hexaen-7-yl}oxy)oxane-2-carboxylic acid	-11.3314	158.002	791.546			0.0425858	0.00011028	1.21602	0.00553425	0.00393217	386.162	8.59306
3710					158.162	168.03			0.0210267	0.195705	1.1975	0.0424882	0.0145334	0.107441	-3.21838
3711					158.192	808.496			0.0862538	0.00011028	1.21641	0.0094975	0.00543391	782.137	9.61128
3716					158.329	291.072			0.00377397	0.0403117	1.15754	0.00183924	0.00216176	0.0936198	-3.41704
3721					158.58	209.046			0.16103	0.128266	0.778105	0.170959	0.0439938	1.25544	0.32819
3722					158.614	361.013			0.00072553	0.0313301	0.672831	0.290943	0.0670534	0.0231576	-5.43237
3727					158.789	807.491			0.0179543	0.00011028	1.20845	0.0652828	0.0202618	162.807	7.34702
3731					158.971	519.281			0.00192476	0.00011028	1.21175	0.0210657	0.00888306	17.4534	4.12544
3736					159.02	400.074			0.072283	0.204575	1.12753	0.0259087	0.0102559	0.353332	-1.5009
3741					159.177	258.135			0.0185077	0.0534984	1.13192	0.00106175	0.00154782	0.345949	-1.53137
3743					159.206	736.517			1.22188	0.0631608	1.21555	0.00334156	0.00301762	19.3455	4.27393
3744					159.219	866.595			0.380133	0.00893752	1.18878	0.0122402	0.00635247	42.5323	5.41049
3745					159.269	864.579			0.554484	0.0048307	1.21067	0.0158641	0.00742543	114.783	6.84277
3747					159.488	737.521			0.510375	0.0126065	1.0031	8.17917e-05	0.000385441	40.485	5.33932
3748					159.5	786.512			0.107963	0.00316573	1.05014	0.0362839	0.012937	34.1037	5.09186
3750					159.578	865.582			0.269321	0.00149465	1.14784	0.0105499	0.00580413	180.19	7.49338
3751					159.609	87.0082			21.0366	2.76328	1.16486	0.0620993	0.0194756	7.61292	2.92845
3752					159.689	256.997			0.000786278	1.03133	1.18447	0.0228869	0.0094093	0.000762393	-10.3572
3754					159.769	73.0288			0.374492	0.339367	0.547647	0.38759	0.0824002	1.1035	0.14209
3755					159.769	784.496			0.133677	0.00011028	1.21635	0.0121281	0.00631799	1212.16	10.2434
3756					159.769	860.551			0.0930921	0.00011028	1.21628	0.0120775	0.00630234	844.146	9.72135
3757					159.769	862.565			0.282369	0.00011028	1.21633	0.0194408	0.00840717	2560.48	11.3222
3759					159.775	380.006			0.0173618	0.103572	0.487942	0.198736	0.0497969	0.16763	-2.57665
3761					159.789	863.568			0.146066	0.00011028	1.21641	0.0118528	0.00623216	1324.51	10.3712
3762					159.79	765.53			0.0025289	0.00856091	0.84605	0.199756	0.0500043	0.295401	-1.75925
3764					159.826	787.515			0.0466962	0.00244949	1.03945	0.00497635	0.00372848	19.0637	4.25275
3765					159.883	200.129			0.0284908	0.21736	1.19006	3.12935e-05	0.000260254	0.131077	-2.93152
3766					159.899	841.586			0.327378	0.0116011	1.1986	0.0251563	0.0100491	28.2195	4.81862
3767					159.9	129.019			0.832978	0.626024	0.789297	0.157623	0.0411066	1.33058	0.41206
3771					159.979	248.079			0.119125	0.878745	1.20811	0.0142818	0.00698182	0.135562	-2.88297
3772					159.979	517.267			0.000101486	0.00011028	0.493975	0.432137	0.0887002	0.920261	-0.119885
3773					159.979	838.567			0.878691	0.019669	1.20457	0.0173123	0.00781494	44.6739	5.48136
3774					159.979	980.578			0.00637738	0.00011028	0.505117	0.423628	0.0875306	57.8291	5.85372
3778					160.346	107.04			0.0451615	1.20903	1.21488	0.00977118	0.00553263	0.0373536	-4.74261
3781					160.435	766.54			0.0208998	0.0038929	1.08216	0.117853	0.0322037	5.36868	2.42457
3782					160.445	764.526			0.0831618	0.0249674	1.06732	0.127851	0.0345037	3.33081	1.73587
3784					160.632	540.286			0.989634	0.0264569	1.20606	0.00214937	0.0023776	37.4056	5.22518
3786					160.666	541.289			0.250777	0.00225264	1.12971	0.00274123	0.00272649	111.326	6.79864
3788			Oxalyl-CoA	21.256	160.746	840.579			0.728791	0.0303575	1.20958	0.0139643	0.006888	24.007	4.58538
3790					160.938	156.066			0.227319	0.0250145	1.18477	3.79286e-05	0.000286632	9.08751	3.18389
3793					160.983	839.57			0.40788	0.00489958	1.21496	0.0168492	0.0076918	83.248	6.37934
3798					161.429	108.045			0.0478273	0.0530814	0.714643	0.21832	0.0537091	0.901018	-0.150372
3801					161.545	154.037			1.95731	3.29478	0.815278	0.13508	0.0361399	0.594064	-0.751309
3802					161.545	191.056			0.00202448	0.194576	1.12097	0.0278162	0.0107637	0.0104046	-6.58664
3803					161.554	129.055			0.181313	0.143216	0.545951	0.376914	0.080823	1.26601	0.340289
3804					161.554	319.167			0.000101486	0.000693998	0.575197	0.416593	0.0865518	0.146234	-2.77365
3805					161.589	836.55			0.169838	0.000483368	1.1815	0.0168636	0.00769565	351.363	8.45682
3808					161.696	122.975			1.4468	16.748	1.21162	0.0120859	0.00630492	0.0863862	-3.53305
3810					161.861	411.224			0.000550546	0.000909107	0.107945	0.713716	0.135202	0.60559	-0.723586
3811					161.926	276.059			0.000101486	0.046214	0.854395	0.214504	0.0529579	0.002196	-8.8309
3814					162.077	251.078			0.00891001	0.0645084	1.16985	0.0736593	0.0222624	0.138122	-2.85599
3815			Thiadiazolidinone	-3.78595	162.352	327.218			0.207193	0.574842	0.667926	0.380249	0.0813186	0.360434	-1.47219
3818					162.371	813.551			0.267094	0.00011028	1.21632	0.0202731	0.00865105	2421.97	11.242
3823					162.559	812.548			0.64971	0.00011028	1.21654	0.0137113	0.00681204	5891.48	12.5244
3824					162.614	763.517			0.0703077	0.00292559	1.03011	0.053137	0.0172884	24.032	4.58688
3825					162.674	230.148			0.000101486	0.00635688	0.559547	0.422078	0.0873159	0.0159648	-5.96896
3829					162.909	810.532			0.460737	0.000918005	1.16724	0.0135959	0.00677701	501.889	8.97122
3830					162.909	811.535			0.231349	0.00011028	1.21633	0.0183098	0.00809603	2097.84	11.0347
3831			3'-Phosphoadenylyl sulfate	8.84183	162.942	508.276			1.35859	0.00011028	1.21621	0.00831982	0.0049844	12319.5	13.5887
3832					162.983	92.0248			0.193448	0.993258	1.19999	0.000534708	0.00102638	0.194761	-2.36022
3835					163.011	815.522			0.208306	0.00011028	1.21653	0.000696434	0.00119211	1888.89	10.8833
3837					163.099	506.261			0.4217	0.00011028	1.21561	0.0155963	0.00735303	3823.92	11.9008
3841					163.187	79.9566			0.280006	1.178	1.18476	0.0476688	0.0159082	0.237696	-2.07281
3842					163.285	281.176			0.0244453	0.00606492	1.19657	3.44829e-05	0.000273565	4.0306	2.01099
3847					163.544	197.808			0.0666011	0.0350714	1.10181	0.0899494	0.0260538	1.89902	0.925252
3848			2,3-Dihydro-5-methyl-3-thiophenethiol	-0.215761	163.613	133.254			0.000101486	0.114061	1.21424	0.0366009	0.0130176	0.000889751	-10.1343
3852					163.712	740.52			0.0898691	0.0930021	0.102809	0.801395	0.149331	0.966312	-0.0494396
3853					163.791	814.564			0.0155091	0.00011028	0.844074	0.268026	0.0630282	140.634	7.13581
3858					163.907	120.979			0.202539	0.687814	1.20282	0.000699593	0.001195	0.294467	-1.76382
3859					163.933	173.024			0.142753	0.348426	1.16667	0.00795545	0.0048432	0.409708	-1.28733
3860					163.933	760.508			0.0438207	0.0872711	1.13465	0.00410876	0.00336354	0.502122	-0.99389
3861					163.946	179.955			0.11417	0.245117	0.539447	0.233193	0.0565864	0.465776	-1.10229
3863					164.018	738.511			0.827606	0.217894	1.17514	0.00837192	0.00500518	3.7982	1.92532
3868					164.17	362.049			0.000101486	0.00974214	0.837621	0.320067	0.0719431	0.0104172	-6.58489
3869			Monuron-TCA	-9.54206	164.249	363.04			0.000101486	0.000924055	0.55653	0.421481	0.087233	0.109827	-3.1867
3870					164.325	739.514			0.339317	0.0994653	1.14207	0.0210485	0.00887805	3.41141	1.77037
3871					164.328	385.069			0.0011471	0.0175653	0.913421	0.330814	0.0736869	0.0653051	-3.93666
3873					164.42	790.504			0.18629	0.00011028	1.21657	0.00333275	0.0030137	1689.25	10.7222
3875					164.459	198.063			0.0230609	0.842935	1.19414	4.5504e-06	8.46247e-05	0.0273578	-5.1919
3878					164.515	144.03			0.220103	0.00918109	1.19551	0.0389885	0.0136124	23.9736	4.58337
3881					164.545	135.971			2.27441	3.27849	0.847493	0.155711	0.0406914	0.693738	-0.527538
3885					164.606	737.497			0.120197	0.00011028	1.21599	0.00790463	0.00482484	1089.93	10.09
3887					164.716	240.064			0.00491275	0.000399991	0.670375	0.199177	0.0498867	12.2821	3.61849
3890			Tetranitromethane	12.7253	164.773	197.042			0.133154	3.31228	1.21576	0.00436096	0.00347641	0.0402002	-4.63665
3893					164.9	298.107			0.000101486	0.158212	1.21592	0.0127201	0.00650355	0.000641457	-10.6064
3894					164.946	195.811			0.0476918	0.0337997	0.546578	0.349959	0.0767165	1.41101	0.49673
3895					164.968	124.04			0.0229269	0.00011028	1.21462	0.0231014	0.00947071	207.898	7.69973
3897					165.028	161.009			0.114779	0.169415	0.633486	0.29994	0.0685902	0.677506	-0.561694
3901					165.046	100.003			0.359277	0.0484792	1.17233	0.0439193	0.01492	7.41094	2.88966
3903					165.065	361.045			0.0437775	0.0650709	0.386032	0.584778	0.11355	0.672767	-0.571821
3909					165.369	214.02			0.0633448	0.101684	1.06374	0.0263169	0.0103665	0.622957	-0.682795
3916					165.393	788.504			1.26321	0.00446935	1.21574	0.00487304	0.00368831	282.637	8.14281
3920					165.438	577.176			0.000977737	0.00011028	0.481861	0.42966	0.0883613	8.86598	3.14828
3921			dTDP-acarviose-7-phosphate	5.51797	165.438	786.488			1.16652	0.00309767	1.20552	0.00362618	0.00314565	376.579	8.55681
3929					165.616	198.907			0.00660824	0.00011028	0.866929	0.187074	0.0473981	59.9225	5.90503
3932					165.647	787.491			0.516385	0.00186038	1.14168	0.00300302	0.00285964	277.57	8.11671
3933					165.67	789.507			0.536599	0.00011028	1.21656	0.00716122	0.00454489	4865.81	12.2485
3937					165.699	792.534			0.0964274	0.00545655	1.02291	7.61382e-05	0.000377095	17.6719	4.14338
3939					165.734	250.076			0.0177605	0.00011028	1.21044	0.0534341	0.0173614	161.05	7.33136
3941					165.77	84.0085			0.343848	0.298529	0.761879	0.189843	0.0479725	1.1518	0.203896
3944					165.823	134.047			6.48828	175.147	1.2141	0.00957942	0.00546367	0.0370447	-4.75459
3948					165.888	161.045			0.0773817	0.195126	1.19203	0.020619	0.00875214	0.396573	-1.33434
3951					165.944	700.532			0.115954	0.332606	1.08564	0.00488666	0.00369365	0.348622	-1.52027
3952					165.948	736.493			0.255161	0.00011028	1.21641	0.0158721	0.00742758	2313.77	11.176
3957			2-Deoxy-D-ribose 1,5-bisphosphate	-13.1943	166.031	295.094			0.00177182	0.00716854	0.760356	0.120549	0.032828	0.247165	-2.01645
3959					166.063	229.03			0.41804	0.294334	1.02783	0.0488224	0.0162052	1.42029	0.506184
3967					166.274	135.05			0.306167	9.47436	1.21457	0.0101745	0.0056747	0.0323153	-4.95164
3970					166.322	710.481			1.24596	0.052511	1.1847	0.0117206	0.00619037	23.7275	4.56849
3972			3-Iodo-4-hydroxyphenylpyruvate	3.32944	166.357	307.062			0.0768198	0.032115	1.17896	0.000907447	0.0014069	2.39203	1.25823
3973					166.393	152.035			0.121141	0.0691487	0.985548	0.037065	0.013135	1.75189	0.808908
3977					166.442	711.484			0.526701	0.0131376	1.19199	0.0158395	0.00741881	40.0909	5.3252
3980					166.492	703.552			0.134902	1.1026	1.15284	0.00250399	0.00259523	0.122349	-3.03092
3981					166.504	188.848			0.00231628	0.0464341	0.597172	0.255537	0.060765	0.0498833	-4.3253
3983					166.556	575.181			0.000993645	0.00011028	0.482191	0.429534	0.0883441	9.01023	3.17156
3985					166.559	303.083			0.017032	0.00536564	0.74479	0.0161366	0.00749804	3.17428	1.66643
[truncated: 2,131 more rows]

## Sheet: Different  Metabolites
id	MS2 name	MS2 score	MS1 name	MS1 ppm	rt	mz	SuperClass	type	MEAN IEG	MEAN EEG	VIP	P-VALUE	Q-VALUE	FOLD CHANGE	LOG_FOLDCHANGE
3	Glyoxylic acid	1			64.039	72.9923	Organic acids and derivatives	forward	0.39442	0.529212	1.08433	0.0127867	0.00652482	0.745297	-0.424113
7	Pyruvic acid	1			292.01	87.0082	Organic acids and derivatives	forward	0.355209	0.266093	1.14121	0.0431113	0.0147024	1.3349	0.416737
8	Palmitic acid	0.999974			38.1178	255.233	Lipids and lipid-like molecules	forward	10.3208	52.2719	1.19288	0.00125479	0.00170738	0.197445	-2.34048
9	Mesaconic acid	0.99991			447.704	129.019	Lipids and lipid-like molecules	forward	0.880026	4.55877	1.18655	0.0347022	0.0125285	0.19304	-2.37303
11	Gamma-Linolenic acid	0.999848			41.0526	277.217	Lipids and lipid-like molecules	forward	207.67	0.341808	1.21412	0.0136094	0.00678112	607.562	9.24689
12	Alpha-Linolenic acid	0.999604			85.1963	277.217	Lipids and lipid-like molecules	forward	7.00901	0.121962	1.20726	0.00372739	0.0031895	57.4689	5.84471
15	Sarcosine	0.998171			364.651	88.0397	Organic acids and derivatives	forward	3.45547	0.200845	1.21511	0.00368794	0.00317256	17.2046	4.10473
17	Ginsenoside B2	0.99774			177.929	945.537	Lipids and lipid-like molecules	forward	28.5828	0.150099	1.20195	0.0180073	0.00801068	190.427	7.57309
18	Itaconic acid	0.997207			60.51	129.019	Lipids and lipid-like molecules	forward	0.0305566	12.8053	1.09635	3.01252e-07	3.33772e-05	0.00238625	-8.71104
19	3-Hydroxyglutaric acid	0.99674			47.7649	147.029	Organic acids and derivatives	forward	0.241255	0.369517	1.04872	0.0333387	0.0121702	0.652894	-0.61508
20	Fumaric acid	0.99502			49.5168	115.003	Organic acids and derivatives	forward	0.00979214	7.93315	1.12783	0.00196639	0.00225343	0.00123433	-9.66206
21	Succinic acid	0.994232			397.634	117.019	Organic acids and derivatives	forward	24.8038	37.2194	1.0852	0.0158137	0.00741188	0.666422	-0.585492
22	Benzoic acid	0.993523			30.9096	121.029	Benzenoids	forward	0.595887	3.68774	1.21243	0.00558376	0.00394923	0.161586	-2.62963
23	2,3-Dihydroxybutanedioic acid	0.993436			29.8429	149.009	Organic oxygen compounds	forward	0.102027	0.85531	1.20369	0.0212954	0.0089497	0.119286	-3.0675
24	Arachidonic acid	0.992496			213.134	303.233	Lipids and lipid-like molecules	forward	0.149208	0.00011028	1.2165	0.00110476	0.00158415	1353	10.4019
28	Quinic acid	0.988065			96.3739	191.056	Organic oxygen compounds	forward	0.0776667	0.25858	1.20184	0.000196621	0.000557755	0.300359	-1.73524
31	Heptanoic acid	0.98702			236.338	129.092	Lipids and lipid-like molecules	forward	0.202401	0.0803689	1.17746	0.000735396	0.00122917	2.5184	1.33251
33	2-Ethyl-2-Hydroxybutyric acid	0.986672			126.168	131.071	Lipids and lipid-like molecules	forward	1.66338	0.565915	1.18801	0.000859159	0.00135905	2.93927	1.55546
34	Hypoxanthine	0.986638			177.873	135.031	Organoheterocyclic compounds	forward	11.7518	20.5631	1.12998	0.00398644	0.00330658	0.5715	-0.807174
37	Glutaric acid	0.986176			394.628	131.034	Organic acids and derivatives	forward	0.623607	0.325695	1.17274	0.00125407	0.00170679	1.91469	0.937115
38	D-Alanine	0.986015			385.81	88.0397	Organic acids and derivatives	forward	0.809722	0.471546	1.18054	0.00222432	0.002426	1.71716	0.780028
39	L-Proline	0.985325			330.783	114.055	Organic acids and derivatives	forward	0.847016	1.61116	1.05704	0.00866563	0.00512072	0.525717	-0.927641
42	3,4-Dihydroxybenzaldehyde	0.978299			185.966	137.024	Benzenoids	forward	0.298859	0.61272	1.1831	0.00252561	0.00260762	0.487758	-1.03576
43	2-Ketobutyric acid	0.977882			90.4703	101.024	Organic acids and derivatives	forward	0.256862	0.935342	1.12238	0.00260815	0.00265416	0.274618	-1.8645
45	Indole-3-carboxylic acid	0.976876			75.1264	160.04	Organoheterocyclic compounds	forward	0.0473569	0.454585	1.19255	0.00167995	0.00204006	0.104176	-3.2629
48	N-Acetyl-L-phenylalanine	0.974702			200.243	206.082	Organic acids and derivatives	forward	0.000101486	0.0331162	1.21502	0.0178352	0.00796165	0.00306454	-8.35011
49	Ketoleucine	0.972798			29.7684	129.055	Organic acids and derivatives	forward	0.117659	0.325487	1.16634	0.00437453	0.00348232	0.361485	-1.46799
52	Rosmarinic acid	0.968239			174.716	359.076	Phenylpropanoids and polyketides	forward	0.000850809	0.0630103	1.12756	0.00801291	0.00486384	0.0135027	-6.21061
53	Ethyl glucuronide	0.967703			91.6558	221.067	Organic oxygen compounds	forward	0.00156218	1.5212	1.16229	0.0258136	0.01023	0.00102694	-9.92744
58	Guanosine	0.963653			281.501	282.084	Nucleosides, nucleotides, and analogues	forward	0.0251906	0.00859921	1.12292	0.00178137	0.00211846	2.9294	1.55061
62	Uracil	0.957933			77.8207	111.019	Organoheterocyclic compounds	forward	8.34857	51.7357	1.21233	0.00516934	0.00380141	0.16137	-2.63156
71	D-Xylitol	0.949255			248.628	151.061	Organic oxygen compounds	forward	0.346931	2.91546	1.21421	1.09394e-05	0.000142075	0.118997	-3.071
73	Adenosine monophosphate	0.945547			444.606	346.056	Nucleosides, nucleotides, and analogues	forward	2.01569	0.34721	1.21229	0.00636507	0.00422863	5.8054	2.5374
74	7-Methyladenine	0.944391			165.133	148.062	Organoheterocyclic compounds	forward	0.0482007	0.811209	1.21355	1.37149e-05	0.000157543	0.0594183	-4.07295
77	L-Phenylalanine	0.938158			277.656	164.071	Organic acids and derivatives	forward	1.55971	0.742524	1.15074	0.0409988	0.0141253	2.10056	1.07077
82	Guanine	0.925147			246.202	150.042	Organoheterocyclic compounds	forward	0.240848	0.554141	1.18892	0.00245277	0.00256551	0.434634	-1.20213
88	3-Hydroxyanthranilic acid	0.910959			32.2471	152.035	Benzenoids	forward	0.175711	1.19701	1.21177	7.59958e-05	0.000376874	0.146792	-2.76816
89	N-Acetylglutamic acid	0.90978			398.005	188.056	Organic acids and derivatives	forward	0.0163577	0.332905	1.20974	0.00743156	0.00464923	0.0491363	-4.34707
90	Azelaic acid	0.905408			357.014	187.098	Lipids and lipid-like molecules	forward	0.0301945	0.0583858	1.18772	0.000761964	0.00125659	0.517155	-0.95133
92	Cholesterol sulfate	0.898683			24.4003	465.306	Lipids and lipid-like molecules	forward	0.0134304	0.098246	1.11802	8.51369e-05	0.00039001	0.136701	-2.8709
94	Cytidine	0.879113			256.674	242.078	Nucleosides, nucleotides, and analogues	forward	0.0437743	0.0733068	1.18339	0.00075843	0.00125299	0.597139	-0.743862
95	Thymidine	0.872548			87.6608	241.083	Nucleosides, nucleotides, and analogues	forward	0.116643	0.00011028	1.21622	0.00103104	0.00152114	1057.71	10.0467
96	myo-Inositol	0.871372			407.704	179.056	Organic oxygen compounds	forward	0.136941	0.112063	1.08367	0.0172324	0.0077939	1.222	0.289245
100	Cis-zeatin	0.865666			105.663	218.105	Organoheterocyclic compounds	forward	0.36581	6.08148	1.21217	6.85479e-06	0.000110212	0.0601515	-4.05526
102	Taurine	0.860056			314.331	124.007	Organic acids and derivatives	forward	0.828687	0.415416	1.15595	0.00807433	0.00488577	1.99484	0.996271
103	2,3-Dinor-6-keto-prostaglandin F1 a	0.859886			101.146	325.202	Lipids and lipid-like molecules	forward	0.0731503	0.42801	1.13121	8.39586e-05	0.00038843	0.170908	-2.54871
105	15-Keto-prostaglandin E2	0.859469			32.6278	349.202	Lipids and lipid-like molecules	forward	0.0723567	0.0201305	1.10835	0.00427725	0.00343961	3.59439	1.84575
106	3-Methoxyanthranilate	0.853767			36.0138	166.051	Benzenoids	forward	0.0740221	0.873227	1.16133	0.000707314	0.00120202	0.0847684	-3.56033
109	Pyridoxal	0.850614			83.1385	166.051	Organoheterocyclic compounds	forward	0.646761	3.16646	1.20551	0.000287035	0.000689974	0.204254	-2.29156
112	2'-O-Methyladenosine	0.842732			94.556	280.105	Nucleosides, nucleotides, and analogues	forward	0.103473	2.21256	1.2043	6.41732e-06	0.000105876	0.0467663	-4.41839
113	N-Acetyl-L-alanine	0.838181			301.782	130.05	Organic acids and derivatives	forward	0.466739	0.136646	1.20419	0.000466447	0.000945902	3.41567	1.77217
114	L-Isoleucine	0.837347			312.776	130.087	Organic acids and derivatives	forward	0.401075	0.163642	1.18578	0.00145076	0.00186061	2.45093	1.29333
116	L-Arginine	0.828646			537.372	173.104	Organic acids and derivatives	forward	4.81353	0.479496	1.21514	0.00190071	0.00220666	10.0387	3.32751
120	Ochratoxin A	0.818548			89.8924	402.072	Phenylpropanoids and polyketides	forward	0.0578569	0.609323	1.21204	7.43638e-07	4.41117e-05	0.0949528	-3.39665
121	Salicyluric acid	0.814733			77.1206	194.046	Benzenoids	forward	0.00243031	0.0623295	1.05383	3.36115e-06	7.7392e-05	0.0389913	-4.6807
122	2-Oxovaleric acid	0.812305			69.7015	115.039	Organic acids and derivatives	forward	3.92384	1.39382	1.20784	1.16099e-05	0.00014617	2.81517	1.49322
123	gamma-Aminobutyric acid	0.812233			392.971	102.055	Organic acids and derivatives	forward	2.22362	0.937511	1.20464	0.000105166	0.000431428	2.37183	1.246
124	benzene-1,2,4-triol	0.807233			161.898	125.024	Benzenoids	forward	0.0943041	1.32297	1.21354	0.00428069	0.00344113	0.0712824	-3.81031
128	4-Pyridoxic acid	0.794216			214.755	182.046	Organoheterocyclic compounds	forward	0.0315978	0.179963	1.13846	0.0116558	0.00616975	0.17558	-2.5098
130	Ethyl dodecanoate	0.786928			218.37	227.202	Lipids and lipid-like molecules	forward	0.138239	0.00574501	1.18143	9.89902e-05	0.000419185	24.0624	4.58871
133	LysoPE(18:1(9Z)/0:0)	0.779632			215.669	478.294	Lipids and lipid-like molecules	forward	0.246137	0.00230052	1.19876	0.000680678	0.00117749	106.992	6.74136
136	L-Lactic acid	0.762276			69.4065	89.0237	Organic acids and derivatives	forward	4.27139	1.18517	1.19327	0.020483	0.0087122	3.60404	1.84961
137	Formylanthranilic acid	0.759387			58.7599	164.035	Benzenoids	forward	0.0961355	0.193635	1.1548	0.00653268	0.00429114	0.496477	-1.0102
138	N4-Acetylcytidine	0.757705			159.08	284.089	Nucleosides, nucleotides, and analogues	forward	0.00375255	0.0552468	1.14993	0.00403037	0.00332721	0.0679233	-3.87995
139	D-Xylose	0.757589			65.0686	149.045	Organic oxygen compounds	forward	1.38102	0.45495	1.193	0.000373821	0.00082096	3.03554	1.60195
140	Imidazoleacetic acid	0.756684			46.0632	125.035	Organoheterocyclic compounds	forward	0.477817	20.097	1.21308	0.00314698	0.00292846	0.0237755	-5.39438
141	2-Phenylpropionate	0.753252			83.4814	149.06	Phenylpropanoids and polyketides	forward	0.000101486	0.544781	1.21625	0.00799415	0.00485712	0.000186288	-12.3902
143	Tiglic acid	0.745301			135.558	99.0446	Lipids and lipid-like molecules	forward	0.468248	1.18505	1.18193	0.000532322	0.00102371	0.395131	-1.3396
144	N-Acetylarylamine	0.736904			78.5008	134.061	Benzenoids	forward	0.0629343	0.00011028	1.21595	0.00297537	0.00284611	570.679	9.15654
146	L-Gulonolactone	0.736089			136.497	177.04	Organoheterocyclic compounds	forward	1.13369	6.20498	1.20781	0.000157686	0.000511122	0.182706	-2.4524
148	2,3-Dinor-TXB2	0.735274			105.834	341.197	Lipids and lipid-like molecules	forward	0.0292642	0.292411	1.21494	0.00372821	0.00318985	0.100079	-3.32079
149	Methylsuccinic acid	0.721546			64.0426	131.034	Lipids and lipid-like molecules	forward	0.761109	1.30045	1.16806	0.00304082	0.00287793	0.585264	-0.77284
152	Fexofenadine	0.710551			213.427	500.279	Benzenoids	forward	2.2781	0.00179656	1.21573	0.000677749	0.00117474	1268.04	10.3084
154	Dimethylmalonic acid	0.709974			111.844	131.034	Organic acids and derivatives	forward	0.218106	0.612313	1.15766	0.0157245	0.00738782	0.356199	-1.48924
155	3-Butyl-1(3H)-isobenzofuranone	0.701623			24.3073	409.227	Organoheterocyclic compounds	forward	0.0043326	1.33349	1.1277	0.0307803	0.0115102	0.00324907	-8.26576
156	N-Acetylleucine	0.70055			208.194	172.098	Organic acids and derivatives	forward	0.1167	0.320962	1.20671	6.79299e-05	0.00036334	0.363594	-1.4596
158	Oxoadipic acid	0.697667			140.61	159.029	Organic acids and derivatives	forward	0.567579	1.27525	1.18718	0.0009195	0.00141855	0.445074	-1.16788
160	Quinolinic acid	0.694674			48.2014	166.025	Organoheterocyclic compounds	forward	0.0322037	0.00011028	1.21451	0.028723	0.0109972	292.019	8.18992
163	Traumatic acid	0.684468			98.4326	227.129	Lipids and lipid-like molecules	forward	0.400238	0.119238	1.20663	0.000331315	0.000756409	3.35663	1.74701
164	Suberic acid	0.680907			264.68	173.082	Lipids and lipid-like molecules	forward	0.033959	0.10628	1.14797	0.00390582	0.00326825	0.319523	-1.64601
165	trans-Aconitic acid	0.676084			446.519	173.009	Organic acids and derivatives	forward	1.77048	8.46745	1.20585	0.000294702	0.000700262	0.209093	-2.25779
166	L-Valine	0.672266			318.75	116.071	Organic acids and derivatives	forward	2.97152	0.452347	1.21474	0.00197745	0.00226119	6.56911	2.7157
167	Acetylglycine	0.667016			328.231	116.035	Organic acids and derivatives	forward	0.313663	0.644866	1.20537	0.000179956	0.000536403	0.486401	-1.03978
168	12-Methyltridecanoic acid	0.662069			37.0812	227.202	Lipids and lipid-like molecules	forward	10.6345	0.733289	1.20358	0.0194988	0.00842282	14.5025	3.85823
169	2-Isopropylmalic acid	0.660489			139.225	175.061	Lipids and lipid-like molecules	forward	0.136995	0.698749	1.21559	0.000701243	0.00119651	0.196057	-2.35065
170	(S,E)-Zearalenone	0.659812			33.6538	317.142	Phenylpropanoids and polyketides	forward	0.000101486	0.152437	1.21618	0.00547186	0.00391044	0.000665756	-10.5527
174	Pterin	0.639778			198.851	162.042	Organoheterocyclic compounds	forward	0.626887	1.32914	1.17591	0.000622252	0.00112047	0.471649	-1.08421
175	Cytosine	0.636077			211.063	110.035	Organoheterocyclic compounds	forward	0.072253	0.253744	1.18763	0.0242748	0.00980201	0.284748	-1.81224
177	L-3-Phenyllactic acid	0.6301			126.178	165.055	Phenylpropanoids and polyketides	forward	0.0347013	1.041	1.20954	0.00175439	0.00209793	0.0333345	-4.90684
178	Shikimic acid	0.626687			64.1023	173.045	Organic oxygen compounds	forward	0.10423	0.329857	1.07792	0.00935362	0.00538117	0.315986	-1.66207
181	Isonicotinic acid	0.621422			231.008	122.024	Organoheterocyclic compounds	forward	14.0705	3.81904	1.20996	0.00661007	0.00432313	3.68431	1.88139
183	Prolylhydroxyproline	0.601768			60.2287	227.103	Organic acids and derivatives	forward	0.0270474	2.15147	1.18855	0.00295713	0.00283713	0.0125716	-6.31369
184	Urocanic acid	0.594522			144.507	137.035	Organoheterocyclic compounds	forward	0.14373	0.252105	1.11481	0.00788052	0.0048161	0.570119	-0.810664
185	D-Ribose	0.585493			153.087	149.045	Organic oxygen compounds	forward	0.571245	1.57136	1.13746	0.00241589	0.00254377	0.363535	-1.45983
186	Homogentisic acid	0.580843			190.551	167.035	Benzenoids	forward	0.192712	3.46943	1.20725	0.0315248	0.0116951	0.0555455	-4.17019
189	Mesalazine	0.572272			81.978	152.035	Benzenoids	forward	0.0483713	0.183609	1.19177	0.000127144	0.000469415	0.263447	-1.92441
190	Ribothymidine	0.569262			150.78	257.078	Nucleosides, nucleotides, and analogues	forward	0.0493378	0.00011028	1.21549	0.0159713	0.00745413	447.388	8.80538
194	Protocatechuic acid	0.532404			28.9152	153.03	Benzenoids	forward	0.0135664	0.724053	1.20439	0.0435009	0.0148075	0.0187368	-5.73799
200	3-Hydroxycapric acid	0.51364			102.941	187.134	Organic acids and derivatives	forward	0.18213	1.82393	1.20519	0.0090052	0.00525102	0.0998558	-3.32401
201	Dodecanoic acid	0.513033			209.144	199.17	Lipids and lipid-like molecules	forward	0.154504	0.00384708	1.06908	1.04482e-05	0.000138906	40.1614	5.32774
202	3,4-Methylenedioxybenzoic acid	0.5			25.3596	165.022	Organoheterocyclic compounds	reverse	0.0595978	0.223266	1.14646	0.00384374	0.00323846	0.266936	-1.90543
206	Succinylacetone	0.492586			77.9739	157.05	Organic acids and derivatives	forward	0.226187	0.00011028	1.21652	0.00253446	0.00261266	2051.03	11.0021
215	Levoglucosan	0.455706			76.9223	161.045	Organoheterocyclic compounds	forward	0.15653	1.13352	1.19398	0.000159927	0.000513786	0.138092	-2.8563
216	Dihydrolipoate	0.453256			68.4518	207.051	Lipids and lipid-like molecules	forward	0.333212	1.28283	1.13573	0.00128951	0.00173588	0.259748	-1.94482
219	(10E,12Z)-(9S)-9-Hydroperoxyoctadeca-10,12-dienoic acid	0.433168			50.6811	311.223	Lipids and lipid-like molecules	forward	0.270219	0.179088	1.16277	0.00173831	0.00208557	1.50886	0.593458
223	Linoleic acid	0.376907			39.6884	279.233	Lipids and lipid-like molecules	reverse	82.1559	0.561785	1.21224	0.0148673	0.00715048	146.241	7.1922
225	L-Norleucine	0.9979			292.99	130.087	Organic acids and derivatives	forward	4.15139	0.332819	1.21487	2.3294e-06	6.76961e-05	12.4734	3.64078
NOTE: Blue font indicated that the relative concentration of metabolites outside the cell was greater than that inside the cell, and Red font indicated that the relative concentration of metabolites outside the cell was less than that inside the cell.

## Sheet: Pathway Analysis
Pathway	Total	Hits	Raw p	-ln(p)	Holm adjust	FDR	Impact	Hits Cpd	Total Cpd
Valine, leucine and isoleucine biosynthesis	26	5	0.01105	4.5054	0.96132	0.96132	0.08391	2-Isopropylmalic acid cpd:C02504; L-Valine cpd:C00183; L-Isoleucine cpd:C00407; Pyruvic acid cpd:C00022; 4-Methyl-2-oxopentanoate cpd:C00233	(R)-2-Methylmalate cpd:C02612; Citraconic acid cpd:C02226; D-erythro-3-Methylmalate cpd:C06032; L-Threonine cpd:C00188; 3-Methyl-2-oxovaleric acid cpd:C00671; L-Leucine cpd:C00123; (R) 2,3-Dihydroxy-3-methylvalerate cpd:C06007; 2-Isopropylmalic acid cpd:C02504; 3-Isopropylmalate cpd:C04411; Alpha-ketoisovaleric acid cpd:C00141; L-Valine cpd:C00183; (R)-2,3-Dihydroxy-isovalerate cpd:C04272; (S)-2-…
Tyrosine metabolism	18	3	0.069775	2.6625	1	1	0.18182	Homogentisic acid cpd:C00544; Fumaric acid cpd:C00122; Succinic acid cpd:C00042	3,4-Dihydroxyphenylglycol cpd:C05576; L-Dopa cpd:C00355; Homogentisic acid cpd:C00544; 4-Fumarylacetoacetic acid cpd:C01061; L-Tyrosine cpd:C00082; 4-Hydroxyphenylpyruvic acid cpd:C01179; Succinic acid semialdehyde cpd:C00232; Tyramine cpd:C00483; Dopamine cpd:C03758; N-Methyltyramine cpd:C02442; 3,4-Dihydroxymandelaldehyde cpd:C05577; Gentisate aldehyde cpd:C05585; Fumaric acid cpd:C00122; Aceto…
Biosynthesis of unsaturated fatty acids	42	5	0.072856	2.6193	1	1	0	Palmitic acid cpd:C00249; Linoleic acid cpd:C01595; Arachidonic acid cpd:C00219; Gamma-Linolenic acid cpd:C06426; Alpha-Linolenic acid cpd:C06427	(13Z,16Z)-Docosadi-13,16-enoyl-CoA cpd:C16645; Tetracosenoyl-CoA cpd:C16532; Docosenoyl-CoA cpd:C16531; Icosenoyl-CoA cpd:C16530; Tetracosanoyl-CoA cpd:C16529; Docosanoyl-CoA cpd:C16528; (7Z,10Z,13Z,16Z)-Docosatetraenoyl-CoA cpd:C16170; (11Z,14Z)-Icosadienoyl-CoA cpd:C16180; (7Z,10Z,13Z,16Z,19Z)-Docosapentaenoyl-CoA cpd:C16166; (11Z,14Z,17Z)-Icosatrienoyl-CoA cpd:C16179; Palmityl-CoA cpd:C00154; …
Citrate cycle (TCA cycle)	20	3	0.09027	2.4049	1	1	0.08011	Succinic acid cpd:C00042; Pyruvic acid cpd:C00022; Fumaric acid cpd:C00122	Enzyme N6-(dihydrolipoyl)lysine cpd:C15973; Oxoglutaric acid cpd:C00026; Thiamine pyrophosphate cpd:C00068; Enzyme N6-(lipoyl)lysine cpd:C15972; 3-carboxy-1-hydroxypropylthiamine diphosphate cpd:C05381; Succinyl-CoA cpd:C00091; Succinic acid cpd:C00042; Oxalosuccinic acid cpd:C05379; Isocitric acid cpd:C00311; Oxalacetic acid cpd:C00036; Acetyl-CoA cpd:C00024; L-Malic acid cpd:C00149; cis-Aconiti…
Pyruvate metabolism	21	3	0.10136	2.2891	1	1	0.11295	Pyruvic acid cpd:C00022; L-Lactic acid cpd:C00186; 2-Isopropylmalic acid cpd:C02504	Enzyme N6-(lipoyl)lysine cpd:C15972; 2-(a-Hydroxyethyl)thiamine diphosphate cpd:C05125; Phosphoenolpyruvic acid cpd:C00074; Oxalacetic acid cpd:C00036; Pyruvic acid cpd:C00022; S-Lactoylglutathione cpd:C03451; L-Malic acid cpd:C00149; Acetyl-CoA cpd:C00024; L-Lactic acid cpd:C00186; Acetyl adenylate cpd:C05993; Acetic acid cpd:C00033; Acetaldehyde cpd:C00084; 2-Hydroxyethylenedicarboxylate cpd:C0…
Alanine, aspartate and glutamate metabolism	22	3	0.11297	2.1806	1	1	0.00575	Fumaric acid cpd:C00122; Pyruvic acid cpd:C00022; Succinic acid cpd:C00042	2-Oxosuccinamate cpd:C02362; L-Aspartic acid cpd:C00049; Argininosuccinic acid cpd:C03406; Adenylsuccinic acid cpd:C03794; L-Alanine cpd:C00041; Succinic acid semialdehyde cpd:C00232; Oxoglutaric acid cpd:C00026; L-Glutamine cpd:C00064; L-Glutamic acid cpd:C00025; 2-Keto-glutaramic acid cpd:C00940; (S)-1-Pyrroline-5-carboxylate cpd:C03912; Oxalacetic acid cpd:C00036; L-Asparagine cpd:C00152; Fuma…
Arginine and proline metabolism	38	4	0.14706	1.9169	1	1	0.21673	L-Arginine cpd:C00062; N-Acetyl-L-alanine cpd:C00624; L-Proline cpd:C00148; Fumaric acid cpd:C00122	Ammonia cpd:C00014; Carbamoylphosphate cpd:C00169; Ornithine cpd:C00077; Citrulline cpd:C00327; L-Aspartic acid cpd:C00049; Argininosuccinic acid cpd:C03406; L-Arginine cpd:C00062; L-Glutamic acid cpd:C00025; N-Acetyl-L-alanine cpd:C00624; N-Acetyl-L-glutamyl 5-phosphate cpd:C04133; N-Acetyl-L-glutamate 5-semialdehyde cpd:C01250; N-Acetylornithine cpd:C00437; L-Proline cpd:C00148; Peptide cpd:C00…
Pantothenate and CoA biosynthesis	14	2	0.1741	1.7481	1	1	0	Pyruvic acid cpd:C00022; L-Valine cpd:C00183	Dephospho-CoA cpd:C00882; 4-Phosphopantothenoylcysteine cpd:C04352; Ureidopropionic acid cpd:C02642; Dihydrouracil cpd:C00429; (R)-Pantoate cpd:C00522; Beta-Alanine cpd:C00099; 2,3-Dihydroxy-3-methylbutanoate cpd:C04039; 2-Acetolactate cpd:C00900; Pyruvic acid cpd:C00022; L-Valine cpd:C00183; Coenzyme A cpd:C00010; Pantetheine 4'-phosphate cpd:C01134; Pantothenic acid cpd:C00864; Alpha-ketoisoval…
C5-Branched dibasic acid metabolism	4	1	0.20052	1.6069	1	1	0	Pyruvic acid cpd:C00022	(R)-2-Methylmalate cpd:C02612; Pyruvic acid cpd:C00022; Citraconic acid cpd:C02226; (S)-2-Acetolactate cpd:C06010
Glyoxylate and dicarboxylate metabolism	17	2	0.23505	1.4479	1	1	0.23129	Glyoxylic acid cpd:C00048; Succinic acid cpd:C00042	cis-Aconitic acid cpd:C00417; Isocitric acid cpd:C00311; Formamide cpd:C00488; N10-Formyl-THF cpd:C00234; Glycolic acid cpd:C00160; Formic acid cpd:C00058; Citric acid cpd:C00158; L-Malic acid cpd:C00149; D-Ribulose 1,5-bisphosphate cpd:C01182; Glyoxylic acid cpd:C00048; Succinic acid cpd:C00042; Carbon dioxide cpd:C00011; H+ cpd:C00080; Acetyl-CoA cpd:C00024; Oxalacetic acid cpd:C00036; 3-Phosph…
Taurine and hypotaurine metabolism	5	1	0.2441	1.4102	1	1	1	Taurine cpd:C00245	Cysteic acid cpd:C00506; 3-Sulfinoalanine cpd:C00606; Taurine cpd:C00245; Hypotaurine cpd:C00519; 5-L-Glutamyl-taurine cpd:C05844
Butanoate metabolism	18	2	0.25571	1.3637	1	1	0	Pyruvic acid cpd:C00022; Succinic acid cpd:C00042	3-Butyn-1-al cpd:C06145; 3-Hydroxy-3-methylglutaryl-CoA cpd:C00356; Acetyl-CoA cpd:C00024; Acetoacetyl-CoA cpd:C00332; (S)-3-Hydroxybutanoyl-CoA cpd:C01144; Crotonoyl-CoA cpd:C00877; L-Glutamic acid cpd:C00025; Succinic acid semialdehyde cpd:C00232; Thiamine pyrophosphate cpd:C00068; Pyruvic acid cpd:C00022; 2-(a-Hydroxyethyl)thiamine diphosphate cpd:C05125; (R)-Acetoin cpd:C00810; 3-Butynoate cp…
Valine, leucine and isoleucine degradation	34	3	0.2802	1.2723	1	1	0.02324	L-Valine cpd:C00183; L-Isoleucine cpd:C00407; 4-Methyl-2-oxopentanoate cpd:C00233	Enzyme N6-(lipoyl)lysine cpd:C15972; 2-Methyl-1-hydroxybutyl-ThPP cpd:C15978; Enzyme N6-(dihydrolipoyl)lysine cpd:C15973; 2-Methyl-1-hydroxypropyl-ThPP cpd:C15976; 3-Methyl-1-hydroxybutyl-ThPP cpd:C15974; Acetyl-CoA cpd:C00024; Acetoacetyl-CoA cpd:C00332; 3-Hydroxy-3-methylglutaryl-CoA cpd:C00356; 3-Methylcrotonyl-CoA cpd:C03069; 3-Hydroxyisovaleryl-CoA cpd:C05998; Isovaleryl-CoA cpd:C02939; 3-Me…
Aminoacyl-tRNA biosynthesis	67	5	0.29723	1.2133	1	1	0	L-Phenylalanine cpd:C00079; L-Arginine cpd:C00062; L-Valine cpd:C00183; L-Isoleucine cpd:C00407; L-Proline cpd:C00148	L-Asparagine cpd:C00152; tRNA(Asn) cpd:C01637; L-Histidine cpd:C00135; tRNA(His) cpd:C01643; L-Phenylalanine cpd:C00079; tRNA(Phe) cpd:C01648; L-Arginine cpd:C00062; tRNA(Arg) cpd:C01636; L-Glutamine cpd:C00064; tRNA(Gln) cpd:C01640; L-Cysteine cpd:C00097; tRNA(Cys) cpd:C01639; Glycine cpd:C00037; tRNA(Gly) cpd:C01642; tRNA(Asp) cpd:C01638; L-Aspartic acid cpd:C00049; L-Serine cpd:C00065; tRNA(Se…
Phenylalanine, tyrosine and tryptophan biosynthesis	21	2	0.3177	1.1466	1	1	0.09982	Shikimic acid cpd:C00493; L-Phenylalanine cpd:C00079	5-O-(1-Carboxyvinyl)-3-phosphoshikimate cpd:C01269; Indoleglycerol phosphate cpd:C03506; Indole cpd:C00463; 1-(2-Carboxyphenylamino)-1-deoxy-D-ribulose 5-phosphate cpd:C01302; N-(5-Phospho-D-ribosyl)anthranilate cpd:C04302; Chorismate cpd:C00251; Phenylpyruvic acid cpd:C00166; L-Tyrosine cpd:C00082; Shikimate 3-phosphate cpd:C03175; Shikimic acid cpd:C00493; 3-Dehydroquinate cpd:C00944; 2-Dehydro…
Glucosinolate biosynthesis	54	4	0.33706	1.0875	1	1	0	L-Phenylalanine cpd:C00079; L-Valine cpd:C00183; L-Isoleucine cpd:C00407; 4-Methyl-2-oxopentanoate cpd:C00233	L-Methionine cpd:C00073; Homomethionine cpd:C17213; S-(4-Methylthiobutylthiohydroximoyl)-L-cysteine cpd:C17242; 3-Methylthiopropyl-desulfoglucosinolate cpd:C17244; 2-Oxo-5-methylthiopentanoic acid cpd:C17211; 4-Methylthiobutanaldoxime cpd:C17241; 4-Methylthiobutylthiohydroximate cpd:C17243; 2-Oxo-4-methylthiobutanoic acid cpd:C01180; 2-Oxo-6-methylthiohexanoic acid cpd:C17216; 2-Oxo-7-methylthioh…
Pyrimidine metabolism	38	3	0.34143	1.0746	1	1	0.01175	Cytidine cpd:C00475; Thymidine cpd:C00214; Uracil cpd:C00106	Thioredoxin cpd:C00342; Uridine 5'-diphosphate cpd:C00015; Uridine 5'-monophosphate cpd:C00105; L-Glutamine cpd:C00064; Carbamoylphosphate cpd:C00169; 4,5-Dihydroorotic acid cpd:C00337; Orotidylic acid cpd:C01103; RNA cpd:C00046; Uridine triphosphate cpd:C00075; Dihydrouracil cpd:C00429; Ureidopropionic acid cpd:C02642; Cytidine triphosphate cpd:C00063; CDP cpd:C00112; Cytidine monophosphate cpd:…
Tropane, piperidine and pyridine alkaloid biosynthesis	8	1	0.36129	1.0181	1	1	0	L-Phenylalanine cpd:C00079	L-Phenylalanine cpd:C00079; Cadaverine cpd:C01672; N-Methylputrescine cpd:C02723; Tropinone cpd:C00783; trans-Cinnamic acid cpd:C00423; 5-Aminopentanal cpd:C12455; 1-Methylpyrrolinium cpd:C06178; Tropine cpd:C00729
Phenylalanine metabolism	8	1	0.36129	1.0181	1	1	0.5	L-Phenylalanine cpd:C00079	L-Phenylalanine cpd:C00079; Phenylethylamine cpd:C05332; Phenylpyruvic acid cpd:C00166; trans-Cinnamic acid cpd:C00423; Phenylacetaldehyde cpd:C00601; Ortho-Hydroxyphenylacetic acid cpd:C05852; 2-Phenylacetamide cpd:C02505; 4-Hydroxycinnamic acid cpd:C00811
Glycolysis or Gluconeogenesis	25	2	0.39837	0.92037	1	1	0.10916	Pyruvic acid cpd:C00022; L-Lactic acid cpd:C00186	Acetaldehyde cpd:C00084; 2-(a-Hydroxyethyl)thiamine diphosphate cpd:C05125; Ethanol cpd:C00469; Pyruvic acid cpd:C00022; Thiamine pyrophosphate cpd:C00068; Enzyme N6-(lipoyl)lysine cpd:C15972; Enzyme N6-(dihydrolipoyl)lysine cpd:C15973; Acetyl-CoA cpd:C00024; L-Lactic acid cpd:C00186; Phosphoenolpyruvic acid cpd:C00074; 2-Phospho-D-glyceric acid cpd:C00631; D-Glyceraldehyde 3-phosphate cpd:C00118…
Purine metabolism	61	4	0.42636	0.85248	1	1	0.097	Adenosine monophosphate cpd:C00020; Hypoxanthine cpd:C00262; Guanine cpd:C00242; Guanosine cpd:C00387	Guanosine diphosphate cpd:C00035; Xanthine cpd:C00385; D-Ribulose 5-phosphate cpd:C00117; Phosphoribosyl pyrophosphate cpd:C00119; L-Glutamine cpd:C00064; 5-Phosphoribosylamine cpd:C03090; Glycineamideribotide cpd:C03838; AICAR cpd:C04677; SAICAR cpd:C04823; 5-amino-1-(5-phospho-D-ribosyl)imidazole-4-carboxylate cpd:C04751; RNA cpd:C00046; Adenosine triphosphate cpd:C00002; dATP cpd:C00131; ADP c…
Vitamin B6 metabolism	11	1	0.46052	0.77539	1	1	0	Pyridoxal cpd:C00250	D-Glyceraldehyde 3-phosphate cpd:C00118; D-Ribulose 5-phosphate cpd:C00199; O-Phospho-4-hydroxy-L-threonine cpd:C06055; Pyridoxine cpd:C00314; Pyridoxal cpd:C00250; Pyridoxamine cpd:C00534; Pyridoxal 5'-phosphate cpd:C00018; 4-Hydroxy-L-threonine cpd:C06056; 2-Oxo-3-hydroxy-4-phosphobutanoic acid cpd:C06054; Pyridoxine 5'-phosphate cpd:C00627; Pyridoxamine 5'-phosphate cpd:C00647
Pentose and glucuronate interconversions	12	1	0.49009	0.71316	1	1	0	D-Xylose cpd:C00181	Pectic acid cpd:C00470; D-Ribulose 5-phosphate cpd:C00199; D-Xylulose cpd:C00310; D-Xylose cpd:C00181; Glucose 1-phosphate cpd:C00103; Uridine diphosphate glucose cpd:C00029; Digalacturonate cpd:C02273; Pectin cpd:C00714; D-Galacturonate cpd:C00333; Xylulose 5-phosphate cpd:C00231; Uridine diphosphate glucuronic acid cpd:C00167; 4-(4-Deoxy-alpha-D-gluc-4-enuronosyl)-D-galacturonate cpd:C06118
Nicotinate and nicotinamide metabolism	12	1	0.49009	0.71316	1	1	0.18705	Quinolinic acid cpd:C03722	L-Aspartic acid cpd:C00049; Iminoaspartic acid cpd:C05840; Dihydroxyacetone phosphate cpd:C00111; Quinolinic acid cpd:C03722; Nicotinic acid mononucleotide cpd:C01185; Nicotinic acid adenine dinucleotide cpd:C00857; Nicotinamide ribotide cpd:C00455; NAD cpd:C00003; Nicotinate D-ribonucleoside cpd:C05841; Nicotinic acid cpd:C00253; Nicotinamide riboside cpd:C03150; NADP cpd:C00006
Glycine, serine and threonine metabolism	30	2	0.49271	0.70784	1	1	0	Pyruvic acid cpd:C00022; Glyoxylic acid cpd:C00048	L-Serine cpd:C00065; Choline cpd:C00114; Betaine aldehyde cpd:C00576; 3-Phospho-D-glycerate cpd:C00197; Glycine cpd:C00037; L-Aspartic acid cpd:C00049; Phosphoserine cpd:C01005; 5,10-Methylene-THF cpd:C00143; L-Threonine cpd:C00188; O-Phosphohomoserine cpd:C01102; L-Aspartyl-4-phosphate cpd:C03082; L-Homoserine cpd:C00263; Lipoylprotein cpd:C02051; Aminoacetone cpd:C01888; Tetrahydrofolic acid cp…
Fatty acid elongation in mitochondria	13	1	0.51807	0.65765	1	1	0	Palmitic acid cpd:C00249	Palmityl-CoA cpd:C00154; (2E)-Hexadecenoyl-CoA cpd:C05272; (2E)-Tetradecenoyl-CoA cpd:C05273; (2E)-Dodecenoyl-CoA cpd:C03221; (2E)-Decenoyl-CoA cpd:C05275; (2E)-Octenoyl-CoA cpd:C05276; trans-2-Hexenoyl-CoA cpd:C05271; Palmitic acid cpd:C00249; Tetradecanoyl-CoA cpd:C02593; Lauroyl-CoA cpd:C01832; Decanoyl-CoA (n-C10:0CoA) cpd:C05274; Octanoyl-CoA cpd:C01944; Hexanoyl-CoA cpd:C05270
Propanoate metabolism	15	1	0.56955	0.56291	1	1	0	Succinic acid cpd:C00042	(S)-Methylmalonic acid semialdehyde cpd:C06002; Propionyl-CoA cpd:C00100; Propinol adenylate cpd:C05983; Succinic acid cpd:C00042; 2-Propyn-1-al cpd:C05985; Acetyl-CoA cpd:C00024; 2-Hydroxybutyric acid cpd:C05984; Acrylyl-CoA cpd:C00894; Propionic acid cpd:C00163; Succinyl-CoA cpd:C00091; Propynoic acid cpd:C00804; Acetoacetyl-CoA cpd:C00332; Malonyl-CoA cpd:C00083; 2-Ketobutyric acid cpd:C00109;…
Nitrogen metabolism	15	1	0.56955	0.56291	1	1	0	L-Phenylalanine cpd:C00079	L-Phenylalanine cpd:C00079; Formamide cpd:C00488; Cyanate cpd:C01417; Carbon dioxide cpd:C00011; Ammonia cpd:C00014; Nitrate cpd:C00244; Nitrite cpd:C00088; L-Glutamic acid cpd:C00025; L-Glutamine cpd:C00064; Allocystathionine cpd:C00542; Nitrile cpd:C00726; Formic acid cpd:C00058; Carbamic acid cpd:C01563; Carbonic acid cpd:C01353; Glycine cpd:C00037
Histidine metabolism	16	1	0.59322	0.52219	1	1	0	Imidazoleacetic acid cpd:C02835	L-Histidine cpd:C00135; Imidazole-4-acetaldehyde cpd:C05130; Phosphoribosyl-ATP cpd:C02739; L-Histidinal cpd:C01929; L-Histidinol cpd:C00860; L-Histidinol phosphate cpd:C01100; D-Erythro-imidazole-glycerol-phosphate cpd:C04666; PhosphoribosylformiminoAICAR-phosphate cpd:C04896; Phosphoribosyl-AMP cpd:C02741; Phosphoribulosylformimino-AICAR-P cpd:C04916; Histamine cpd:C00388; Imidazoleacetic acid …
Pentose phosphate pathway	18	1	0.63678	0.45134	1	1	0	D-Ribose cpd:C00121	Glucose 6-phosphate cpd:C00668; Deoxyribose cpd:C01801; D-Ribulose 5-phosphate cpd:C00117; D-Ribose cpd:C00121; Sedoheptulose 7-phosphate cpd:C05382; D-Glyceraldehyde 3-phosphate cpd:C00118; D-Ribulose 5-phosphate cpd:C00199; Beta-D-Fructose 6-phosphate cpd:C05345; beta-D-Fructose 1,6-bisphosphate cpd:C05378; 6-Phosphogluconic acid cpd:C00345; 6-Phosphonoglucono-D-lactone cpd:C01236; Beta-D-Gluco…
Zeatin biosynthesis	19	1	0.6568	0.42038	1	1	0	Adenosine monophosphate cpd:C00020	Adenosine monophosphate cpd:C00020; Dimethylallylpyrophosphate cpd:C00235; ADP cpd:C00008; Uridine diphosphate glucose cpd:C00029; Dihydrozeatin cpd:C02029; N6-(delta2-Isopentenyl)-adenine cpd:C04083; tRNA cpd:C00066; N6-(delta2-Isopentenyl)-adenosine 5'-monophosphate cpd:C04713; Isopentenyladenosine-5'-diphosphate cpd:C16426; Isopentenyladenosine-5'-triphosphate cpd:C16424; Adenosine triphosphat…
Carbon fixation in photosynthetic organisms	21	1	0.69363	0.36582	1	1	0.0331	Pyruvic acid cpd:C00022	Phosphoenolpyruvic acid cpd:C00074; Carbon dioxide cpd:C00011; L-Malic acid cpd:C00149; Pyruvic acid cpd:C00022; L-Aspartic acid cpd:C00049; Oxalacetic acid cpd:C00036; Dihydroxyacetone phosphate cpd:C00111; D-Erythrose 4-phosphate cpd:C00279; Sedoheptulose 1,7-bisphosphate cpd:C00447; D-Glyceraldehyde 3-phosphate cpd:C00118; Sedoheptulose 7-phosphate cpd:C05382; D-Ribulose 5-phosphate cpd:C00117…
Ubiquinone and other terpenoid-quinone biosynthesis	23	1	0.72656	0.31943	1	1	0.15885	Homogentisic acid cpd:C00544	2-Succinylbenzoyl-CoA cpd:C03160; Chorismate cpd:C00251; 4-Hydroxyphenylpyruvic acid cpd:C01179; 2-Methyl-6-phytylquinol cpd:C15882; 2-Methyl-6-solanyl-1,4-benzoquinol cpd:C17570; L-Tyrosine cpd:C00082; 4-Hydroxycinnamic acid cpd:C00811; Octaprenyl diphosphate cpd:C04146; 1,4-Dihydroxy-2-naphthoate cpd:C03657; Phytyl diphosphate cpd:C05427; Delta-Tocopherol cpd:C14151; 2,3-Dimethyl-5-phytylquinol…
alpha-Linolenic acid metabolism	23	1	0.72656	0.31943	1	1	0.16	Alpha-Linolenic acid cpd:C06427	13(S)-HPOT cpd:C04785; OPC4-CoA cpd:C16335; OPC6-CoA cpd:C16331; 3-Oxo-OPC4-CoA cpd:C16338; 3-Oxo-OPC6-CoA cpd:C16334; Alpha-Linolenic acid cpd:C06427; 12-OPDA cpd:C01226; (-)-Jasmonic acid cpd:C08491; 3-Oxo-OPC8-CoA cpd:C16330; OPC8-CoA cpd:C16327; (9Z,15Z)-(13S)-12,13-Epoxyoctadeca-9,11,15-trienoic acid cpd:C04672; 9(S)-HPOT cpd:C16321; 8-[(1R,2R)-3-Oxo-2-{(Z)-pent-2-enyl}cyclopentyl]octanoate …
Terpenoid backbone biosynthesis	25	1	0.756	0.27972	1	1	0	Pyruvic acid cpd:C00022	Pyruvic acid cpd:C00022; D-Glyceraldehyde 3-phosphate cpd:C00118; 1-Deoxy-D-xylulose 5-phosphate cpd:C11437; 2-C-Methyl-D-erythritol 4-phosphate cpd:C11434; 4-(Cytidine 5'-diphospho)-2-C-methyl-D-erythritol cpd:C11435; 2-Phospho-4-(cytidine 5'-diphospho)-2-C-methyl-D-erythritol cpd:C11436; 2-C-Methyl-D-erythritol 2,4-cyclodiphosphate cpd:C11453; Mevalonic acid cpd:C00418; Acetyl-CoA cpd:C00024; A…
Fatty acid biosynthesis	49	2	0.759	0.27575	1	1	0	Dodecanoic acid cpd:C02679; Palmitic acid cpd:C00249	Hexadecenoyl-[acyl-carrier protein] cpd:C16520; Decanoyl-[acp] cpd:C05755; Octanoyl-[acp] cpd:C05752; Octadecanoyl-[acyl-carrier protein] cpd:C04088; (2E)-Octadecenoyl-[acp] cpd:C16221; 3-Hydroxyoctadecanoyl-[acp] cpd:C16220; (3R)-3-Hydroxypalmitoyl-[acyl-carrier protein] cpd:C04633; (3R)-3-Hydroxytetradecanoyl-[acyl-carrier protein] cpd:C04688; (R)-3-Hydroxydodecanoyl-[acp] cpd:C05757; (3R)-3-Hy…
Tryptophan metabolism	27	1	0.7823	0.24551	1	1	0	3-Hydroxyanthranilic acid cpd:C00632	Indoleacrylic acid cpd:C00331; 5-Hydroxykynurenine cpd:C05651; 5-Hydroxy-L-tryptophan cpd:C00643; Acetoacetyl-CoA cpd:C00332; Crotonoyl-CoA cpd:C00877; Oxoadipic acid cpd:C00322; L-Tryptophan cpd:C00078; 3-Hydroxyanthranilic acid cpd:C00632; Indoleacetaldehyde cpd:C00637; 5-Hydroxyindoleacetaldehyde cpd:C05634; 3-Indoleacetonitrile cpd:C02938; Glucobrassicin cpd:C05837; Tryptamine cpd:C00398; Ind…
Fatty acid metabolism	34	1	0.85419	0.15761	1	1	0	Palmitic acid cpd:C00249	Acetyl-CoA cpd:C00024; (S)-3-Hydroxybutanoyl-CoA cpd:C01144; Butanoyl-CoA cpd:C00136; (S)-Hydroxyhexanoyl-CoA cpd:C05268; Hexanoyl-CoA cpd:C05270; (S)-Hydroxyoctanoyl-CoA cpd:C05266; Octanoyl-CoA cpd:C01944; (S)-Hydroxydecanoyl-CoA cpd:C05264; Decanoyl-CoA (n-C10:0CoA) cpd:C05274; (S)-3-Hydroxydodecanoyl-CoA cpd:C05262; Lauroyl-CoA cpd:C01832; Primary alcohol cpd:C00226; (S)-3-Hydroxytetradecanoy…
Cysteine and methionine metabolism	34	1	0.85419	0.15761	1	1	0	Pyruvic acid cpd:C00022	1-Aminocyclopropane-1-carboxylate cpd:C01234; S-Adenosylmethionine cpd:C00019; 2-Oxo-4-methylthiobutanoic acid cpd:C01180; 1,2-Dihydroxy-3-keto-5-methylthiopentene cpd:C15606; 5'-Methylthioadenosine cpd:C00170; S-Adenosylmethioninamine cpd:C01137; L-Cystathionine cpd:C02291; L-Homocysteine cpd:C00155; L-Methionine cpd:C00073; S-Adenosylhomocysteine cpd:C00021; O-Succinyl-L-homoserine cpd:C01118; …
Phenylpropanoid biosynthesis	45	1	0.92269	0.080467	1	1	0	L-Phenylalanine cpd:C00079	4-Hydroxycinnamyl aldehyde cpd:C05608; p-Coumaroyl-CoA cpd:C00223; 4-Hydroxycinnamic acid cpd:C00811; Sinapoyl aldehyde cpd:C05610; Coniferyl aldehyde cpd:C02666; Coniferyl alcohol cpd:C00590; Ferulate cpd:C01494; p-Coumaroyl quinic acid cpd:C12208; 4-Coumaroylshikimate cpd:C02947; cis-beta-D-Glucosyl-2-hydroxycinnamate cpd:C05839; L-Phenylalanine cpd:C00079; 5-Hydroxyferuloyl-CoA cpd:C12203; Sin…
